# Supplementary material for: Fine regulation of ARF17 for anther development and pollen formation
Source: BMC Plant Biol. 2017 Dec 19;17:243. doi: 10.1186/s12870-017-1185-1 (PMC5735505; doi:10.1186/s12870-017-1185-1)
Supplement: Supplementary file 5 — List of up-regulated genes in 5mARF17/WT that are typically expressed or absent in WT buds. (XLSX 65 kb) [file 12870_2017_1185_MOESM5_ESM.xlsx]

## Sheet: +
FC (abs)	Regulation	GeneSymbol	Description	RefSeqAccession		ID	express in flower(+)/not express in flower(-)/No Application(NA)
83.595	up	IPT8	Arabidopsis thaliana adenylate isopentenyltransferase 8 mRNA, complete cds [NM_112803]	NM_112803		AT3G19160	+
52.1934	up	AT3G59260	Arabidopsis thaliana putative pirin-like protein mRNA, complete cds [NM_115788]	NM_115788		AT3G59260	+
46.293	up	AT3G55650	Arabidopsis thaliana pyruvate kinase mRNA, complete cds [NM_115423]	NM_115423		AT3G55650	+
31.462	up	AGL82	Arabidopsis thaliana protein AGAMOUS-LIKE 82 mRNA, complete cds [NM_125279]	NM_125279		AT5G58890	+
24.4206	up	AT5G53240	Arabidopsis thaliana uncharacterized protein mRNA, complete cds [NM_124703]	NM_124703		AT5G53240	+
21.333	up	AT3G05540	Arabidopsis thaliana methionine sulfoxide reductase 4-like protein mRNA, complete cds [NM_111427]	NM_111427		AT3G05540	+
20.3208	up	AT2G33720	Arabidopsis thaliana AP2/B3-like transcriptional factor family protein mRNA, complete cds [NM_128930]	NM_128930		AT2G33720	+
16.7861	up	AT5G39640	Arabidopsis thaliana putative endonuclease or glycosyl hydrolase mRNA, complete cds [NM_123326]	NM_123326		AT5G39640	+
16.491	up	AT3G48950	Arabidopsis thaliana pectin lyase-like superfamily protein mRNA, complete cds [NM_114754]	NM_114754		AT3G48950	+
13.8089	up	IPT4	Arabidopsis thaliana adenylate isopentenyltransferase 4 mRNA, complete cds [NM_118598]	NM_118598		AT4G24650	+
13.4524	up	AT2G42180	Arabidopsis thaliana uncharacterized protein mRNA, complete cds [NM_180033]	NM_180033		AT2G42180	+
13.3288	up	AT2G34580	Arabidopsis thaliana uncharacterized protein mRNA, complete cds [NM_129011]	NM_129011		AT2G34580	+
13.274	up	AT5G62110	Arabidopsis thaliana DNA-binding domain-containing protein mRNA, complete cds [NM_125604]	NM_125604		AT5G62110	+
12.5485	up	AT3G25960	Arabidopsis thaliana pyruvate kinase mRNA, complete cds [NM_113500]	NM_113500		AT3G25960	+
12.1881	up	AT1G43810	Arabidopsis thaliana uncharacterized protein mRNA, complete cds [NM_103509]	NM_103509		AT1G43810	+
11.961	up	SK6	Arabidopsis thaliana SKP1-like protein 6 mRNA, complete cds [NM_115166]	NM_115166		AT3G53060	+
11.8441	up	PUM18	Arabidopsis thaliana pumilio 18 mRNA, complete cds [NM_125404]	NM_125404		AT5G60110	+
11.8334	up	AT4G37710	Arabidopsis thaliana VQ motif-containing protein mRNA, complete cds [NM_119933]	NM_119933		AT4G37710	+
11.7854	up	AT2G20625	Arabidopsis thaliana uncharacterized protein mRNA, complete cds [NM_127626]	NM_127626		AT2G20625	+
11.5172	up	TOC75-I	Arabidopsis thaliana translocon outer membrane complex 75-I mRNA, complete cds [NM_103285]	NM_103285		AT1G35860	+
11.3446	up	DegP3	Arabidopsis thaliana putativeDegP protease 3 mRNA, complete cds [NM_105236]	NM_105236		AT1G65630	+
11.1893	up	AT1G43680	Arabidopsis thaliana uncharacterized protein mRNA, complete cds [NM_103493]	NM_103493		AT1G43680	+
11.1759	up	AT1G56380	Arabidopsis thaliana mitochondrial transcription termination factor family protein mRNA, complete cds [NM_001160960]	NM_001160960		AT1G56380	+
10.9749	up	AT1G62170	Arabidopsis thaliana putative non-inhibitory serpin-Z5 mRNA, complete cds [NM_104898]	NM_104898		AT1G62170	+
10.7955	up	AT5G17730	Arabidopsis thaliana AAA domain-containing protein mRNA, complete cds [NM_121779]	NM_121779		AT5G17730	+
10.7658	up	AT5G56200	Arabidopsis thaliana C2H2 type zinc finger transcription factor-like protein mRNA, complete cds [NM_125003]	NM_125003		AT5G56200	+
10.5492	up	AT5G51860	Arabidopsis thaliana MADS-box transcription factor AGL72 mRNA, complete cds [NM_124565]	NM_124565		AT5G51860	+
10.5091	up	AT1G70910	Arabidopsis thaliana RING/U-box domain-containing protein mRNA, complete cds [NM_105759]	NM_105759		AT1G70910	+
10.3438	up	AT1G48010	Arabidopsis thaliana plant invertase/pectin methylesterase inhibitor domain-containing protein mRNA, complete cds [NM_103697]	NM_103697		AT1G48010	+
9.81533	up	AT5G36810	Arabidopsis thaliana uncharacterized protein mRNA, complete cds [NM_123039]	NM_123039		AT5G36810	+
9.48301	up	AT1G69470	Arabidopsis thaliana uncharacterized protein mRNA, complete cds [NM_105614]	NM_105614		AT1G69470	+
9.46149	up	AT4G21240	Arabidopsis thaliana putative F-box protein mRNA, complete cds [NM_118243]	NM_118243		AT4G21240	+
9.12594	up	ARI12	Arabidopsis thaliana putative E3 ubiquitin-protein ligase ARI12 mRNA, complete cds [NM_001197990]	NM_001197990		AT1G05880	+
8.8996	up	AT3G07710	Arabidopsis thaliana uncharacterized protein mRNA, complete cds [NM_111650]	NM_111650		AT3G07710	+
8.77452	up	AT5G18160	Arabidopsis thaliana F-box protein mRNA, complete cds [NM_121821]	NM_121821		AT5G18160	+
8.45599	up	AT3G55810	Arabidopsis thaliana pyruvate kinase mRNA, complete cds [NM_115439]	NM_115439		AT3G55810	+
8.25002	up	AT1G33890	Arabidopsis thaliana avirulence induced protein AIG1 mRNA, complete cds [NM_103111]	NM_103111		AT1G33890	+
7.89666	up	AT1G51120	Arabidopsis thaliana AP2/ERF and B3 domain-containing transcription factor mRNA, complete cds [NM_103991]	NM_103991		AT1G51120	+
7.7406	up	AT4G27890	Arabidopsis thaliana protein BOBBER 2 mRNA, complete cds [NM_118927]	NM_118927		AT4G27890	+
7.68257	up	AT5G36722	Arabidopsis thaliana uncharacterized protein mRNA, complete cds [NM_001085199]	NM_001085199		AT5G36722	+
7.67542	up	AT5G10040	Arabidopsis thaliana uncharacterized protein mRNA, complete cds [NM_121042]	NM_121042		AT5G10040	+
7.59916	up	AT1G43760	Arabidopsis thaliana DNAse I-like superfamily protein mRNA, complete cds [NM_103504]	NM_103504		AT1G43760	+
7.55985	up	AT3G42130	Arabidopsis thaliana glycine-rich protein mRNA, complete cds [NM_114080]	NM_114080		AT3G42130	+
7.40134	up	RPL12-B	Arabidopsis thaliana 50S ribosomal protein L12-2 mRNA, complete cds [NM_113700]	NM_113700		AT3G27840	+
7.36704	up	AT1G35500	Arabidopsis thaliana uncharacterized protein mRNA, complete cds [NM_103244]	NM_103244		AT1G35500	+
7.25468	up	AT5G25410	Arabidopsis thaliana uncharacterized protein mRNA, complete cds [NM_122450]	NM_122450		AT5G25410	+
7.18075	up	AT3G19085	Arabidopsis thaliana uncharacterized protein mRNA, complete cds [NM_112795]	NM_112795		AT3G19085	+
7.12621	up	AT4G04775	Arabidopsis thaliana zinc ion binding protein mRNA, complete cds [NM_001203744]	NM_001203744		AT4G04775	+
7.06049	up	AT3G57100	Arabidopsis thaliana uncharacterized protein mRNA, complete cds [NM_115569]	NM_115569		AT3G57100	+
6.90512	up	AT1G66610	Arabidopsis thaliana E3 ubiquitin-protein ligase SINA-like 1 mRNA, complete cds [NM_001198402]	NM_001198402		AT1G66610	+
6.73508	up	AT4G19940	Arabidopsis thaliana F-box protein mRNA, complete cds [NM_118112]	NM_118112		AT4G19940	+
6.65481	up	AT5G15690	Arabidopsis thaliana zinc ion binding protein mRNA, complete cds [NM_121573]	NM_121573		AT5G15690	+
6.52937	up	AT2G13150	Arabidopsis thaliana putative bZIP transcription factor mRNA, complete cds [NM_126912]	NM_126912		AT2G13150	+
6.37474	up	AT5G48350	Arabidopsis thaliana nucleic acid binding protein mRNA, complete cds [NM_124210]	NM_124210		AT5G48350	+
6.37089	up	AT3G50180	Arabidopsis thaliana uncharacterized protein mRNA, complete cds [NM_114878]	NM_114878		AT3G50180	+
6.31373	up	AT1G63580	Arabidopsis thaliana receptor-like protein kinase-related family protein mRNA, complete cds [NM_105036]	NM_105036		AT1G63580	+
6.28244	up	AT4G15270	Arabidopsis thaliana glucosyltransferase-related protein mRNA, complete cds [NM_117615]	NM_117615		AT4G15270	+
6.26973	up	AT3G16960	Arabidopsis thaliana uncharacterized protein mRNA, complete cds [NM_112572]	NM_112572		AT3G16960	+
6.00199	up	AT2G18720	Arabidopsis thaliana translation elongation factor EF1A/initiation factor IF2gamma family protein mRNA, complete cds [NM_127428]	NM_127428		AT2G18720	+
5.90468	up	AT2G43740	Arabidopsis thaliana Mannose-binding lectin superfamily protein mRNA, complete cds [NM_129936]	NM_129936		AT2G43740	+
5.78494	up	AT2G22520	Arabidopsis thaliana uncharacterized protein mRNA, complete cds [NM_127818]	NM_127818		AT2G22520	+
5.78236	up	AT1G02550	Arabidopsis thaliana plant invertase/pectin methylesterase inhibitor domain-containing protein mRNA, complete cds [NM_100136]	NM_100136		AT1G02550	+
5.65829	up	EMB2743	Arabidopsis thaliana protein EMBRYO DEFECTIVE 2743 mRNA, complete cds [NM_112931]	NM_112931		AT3G20400	+
5.4094	up	AT3G32190	Arabidopsis thaliana uncharacterized protein mRNA, complete cds [NM_114041]	NM_114041		AT3G32190	+
5.37321	up	AT4G33370	Arabidopsis thaliana putative DEAD-box ATP-dependent RNA helicase 43 mRNA, complete cds [NM_119491]	NM_119491		AT4G33370	+
5.35017	up	AT1G06340	Arabidopsis thaliana plant Tudor-like protein mRNA, complete cds [NM_100515]	NM_100515		AT1G06340	+
5.24144	up	HCS2	Arabidopsis thaliana holocarboxylase synthetase 2 mRNA, complete cds [NM_103366]	NM_103366		AT1G37150	+
5.15079	up	AT2G31035	Arabidopsis thaliana uncharacterized protein mRNA, complete cds [NM_128658]	NM_128658		AT2G31035	+
5.08338	up	AT3G11860	Arabidopsis thaliana uncharacterized protein mRNA, complete cds [NM_112019]	NM_112019		AT3G11860	+
4.89502	up	AT5G09940	Arabidopsis thaliana uncharacterized protein mRNA, complete cds [NM_121031]	NM_121031		AT5G09940	+
4.88521	up	AT2G18140	Arabidopsis thaliana peroxidase 14 mRNA, complete cds [NM_127371]	NM_127371		AT2G18140	+
4.81447	up	AT3G51700	Arabidopsis thaliana PIF1 helicase mRNA, complete cds [NM_115029]	NM_115029		AT3G51700	+
4.69428	up	AT1G46840	Arabidopsis thaliana F-box protein mRNA, complete cds [NM_103608]	NM_103608		AT1G46840	+
4.6847	up	AT1G80580	Arabidopsis thaliana ethylene-responsive transcription factor ERF084 mRNA, complete cds [NM_106706]	NM_106706		AT1G80580	+
4.66401	up	AT5G18840	Arabidopsis thaliana sugar transporter ERD6-like 16 mRNA, complete cds [NM_121889]	NM_121889		AT5G18840	+
4.54	up	AT5G28160	Arabidopsis thaliana putative F-box/kelch-repeat protein mRNA, complete cds [NM_122699]	NM_122699		AT5G28160	+
4.40615	up	AT4G31070	Arabidopsis thaliana pentatricopeptide repeat-containing protein mRNA, complete cds [NM_119257]	NM_119257		AT4G31070	+
4.07596	up	GTC2	Arabidopsis thaliana protein GTC2 mRNA, complete cds [NM_117135]	NM_117135		AT4G10670	+
3.88752	up	AT5G36960	Arabidopsis thaliana uncharacterized protein mRNA, complete cds [NM_123054]	NM_123054		AT5G36960	+
3.71428	up	AT5G24230	Arabidopsis thaliana lipase class 3-related protein mRNA, complete cds [NM_122329]	NM_122329		AT5G24230	+
3.5036	up	HB17	Arabidopsis thaliana homeobox-leucine zipper protein ATHB-17 mRNA, complete cds [NM_126204]	NM_126204		AT2G01430	+
3.46989	up	AT3G49820	Arabidopsis thaliana uncharacterized protein mRNA, complete cds [NM_114842]	NM_114842		AT3G49820	+
3.43916	up	AT3G18510	Arabidopsis thaliana uncharacterized protein mRNA, complete cds [NM_112736]	NM_112736		AT3G18510	+
3.42073	up	AT3G10240	Arabidopsis thaliana putative F-box protein mRNA, complete cds [NM_111859]	NM_111859		AT3G10240	+
3.41556	up	AT3G08520	Arabidopsis thaliana 60S ribosomal protein L41 mRNA, complete cds [NM_111687]	NM_111687		AT3G08520	+
3.39773	up	AT1G63960	Arabidopsis thaliana copper transport protein mRNA, complete cds [NM_105069]	NM_105069		AT1G63960	+
3.29509	up	TEL1	Arabidopsis thaliana terminal EAR1-like 1 mRNA, complete cds [NM_113518]	NM_113518		AT3G26120	+
3.19738	up	AT2G12900	Arabidopsis thaliana Basic-leucine zipper (bZIP) transcription factor family protein mRNA, complete cds [NM_126901]	NM_126901		AT2G12900	+
3.07871	up	AT1G05740	Arabidopsis thaliana uncharacterized protein mRNA, complete cds [NM_100454]	NM_100454		AT1G05740	+
3.05141	up	AT5G44900	Arabidopsis thaliana Toll-Interleukin-Resistance domain-containing protein mRNA, complete cds [NM_123858]	NM_123858		AT5G44900	+
2.69755	up	AT3G11560	Arabidopsis thaliana LETM1-like protein mRNA, complete cds [NM_180668]	NM_180668		AT3G11560	+
2.63506	up	AT3G59750	Arabidopsis thaliana concanavalin A-like lectin kinase-like protein mRNA, complete cds [NM_115837]	NM_115837		AT3G59750	+
2.6164	up	AT5G37860	Arabidopsis thaliana heavy metal transport/detoxification domain-containing protein mRNA, complete cds [NM_123145]	NM_123145		AT5G37860	+
2.59896	up	AT3G60790	Arabidopsis thaliana F-box protein mRNA, complete cds [NM_115943]	NM_115943		AT3G60790	+
2.5916	up	PHB5	Arabidopsis thaliana prohibitin 5 mRNA, complete cds [NM_121434]	NM_121434		AT5G14300	+
2.53523	up	ROXY2	Arabidopsis thaliana glutaredoxin ROXY2 mRNA, complete cds [NM_121410]	NM_121410		AT5G14070	+
2.51394	up	AT1G30660	Arabidopsis thaliana nucleic acid binding protein mRNA, complete cds [NM_102803]	NM_102803		AT1G30660	+
2.50337	up	AT5G57080	AYAZF93TF pooled cDNA populations Arabidopsis thaliana cDNA, mRNA sequence [EG459211]			AT5G57080	+
2.48512	up	AT5G06790	Arabidopsis thaliana uncharacterized protein mRNA, complete cds [NM_120762]	NM_120762		AT5G06790	+
2.47322	up	AGL81	Arabidopsis thaliana protein AGAMOUS-LIKE 81 mRNA, complete cds [NM_123337]	NM_123337		AT5G39750	+
2.44194	up	AT5G42450	Arabidopsis thaliana pentatricopeptide repeat-containing protein mRNA, complete cds [NM_123610]	NM_123610		AT5G42450	+
2.42941	up	AT2G23530	Arabidopsis thaliana zinc-finger domain of monoamine-oxidase A repressor R1 mRNA, complete cds [NM_127917]	NM_127917		AT2G23530	+
2.37056	up	AT5G37050	Arabidopsis thaliana uncharacterized protein mRNA, complete cds [NM_123063]	NM_123063		AT5G37050	+
2.28397	up	AT4G01650	Arabidopsis thaliana polyketide cyclase / dehydrase and lipid transport protein mRNA, complete cds [NM_116395]	NM_116395		AT4G01650	+
2.25445	up	AT4G12380	Arabidopsis thaliana uncharacterized protein mRNA, complete cds [NM_117308]	NM_117308		AT4G12380	+
2.23141	up	DL1D	Arabidopsis thaliana dynamin-related protein 1d mRNA, complete cds [NM_180087]	NM_180087		AT2G44590	+
2.19776	up	AT5G38690	Arabidopsis thaliana zinc-finger domain of monoamine-oxidase A repressor R1 protein mRNA, complete cds [NM_123230]	NM_123230		AT5G38690	+
2.16861	up	AT4G19980	Arabidopsis thaliana uncharacterized protein mRNA, complete cds [NM_118116]	NM_118116		AT4G19980	+
2.12506	up	RAD9	Arabidopsis thaliana DNA damage repair protein RAD9 mRNA, complete cds [NM_111421]	NM_111421		AT3G05480	+
2.10992	up	AT2G37000	Arabidopsis thaliana transcription factor TCP11 mRNA, complete cds [NM_129256]	NM_129256		AT2G37000	+
2.06704	up	PMI2	Arabidopsis thaliana plastid movement impaired 2 protein mRNA, complete cds [NM_105319]	NM_105319		AT1G66840	+
2.03291	up	VIM4	Arabidopsis thaliana putative E3 ubiquitin-protein ligase ORTHRUS 4 mRNA, complete cds [NM_105275]	NM_105275		AT1G66040	+
2.02741	up	AT3G49900	Arabidopsis thaliana phototropic-responsive NPH3 family protein mRNA, complete cds [NM_114850]	NM_114850		AT3G49900	+
2.02601	up	AT3G28170	Arabidopsis thaliana uncharacterized protein mRNA, complete cds [NM_113736]	NM_113736		AT3G28170	+
2.01297	up	AT4G23780	Arabidopsis thaliana uncharacterized protein mRNA, complete cds [NM_118509]	NM_118509		AT4G23780	+
2.01071	up	AT1G63630	Arabidopsis thaliana pentatricopeptide (PPR) repeat-containing protein mRNA, complete cds [NM_105040]	NM_105040		AT1G63630	+
51.6618	up	AT3G04050	Arabidopsis thaliana pyruvate kinase mRNA, complete cds [NM_111276]	NM_111276		AT3G04050	+
17.5802	up	AT1G79170	AYAVX87TF pooled cDNA populations Arabidopsis thaliana cDNA, mRNA sequence [EG474653]			AT1G79170	+
11.4198	up	LHCA1	BP663655 RAFL21 Arabidopsis thaliana cDNA clone RAFL21-49-B15 3', mRNA sequence [BP663655]			AT3G54890	+
9.62221	up	AT1G13200	Arabidopsis thaliana F-box and associated interaction domains-containing protein mRNA, complete cds [NM_101191]	NM_101191		AT1G13200	+
8.62892	up	ARO4	Arabidopsis thaliana protein ARMADILLO REPEAT ONLY 4 mRNA, complete cds [NM_113569]	NM_113569		AT3G26600	+
8.48483	up	ARSK1	Arabidopsis thaliana root-specific kinase 1 mRNA, complete cds [NM_128186]	NM_128186		AT2G26290	+
8.42702	up	ERD2	Arabidopsis thaliana heat shock protein ERD2 mRNA, complete cds [NM_104519]	NM_104519		AT1G56410	+
7.63605	up	CMT1	Arabidopsis thaliana chromomethylase 1 mRNA, complete cds [NM_106722]	NM_106722		AT1G80740	+
7.37598	up	PPDK	Arabidopsis thaliana pyruvate, phosphate dikinase 1 mRNA, complete cds [NM_001036570]	NM_001036570		AT3G01200	+
7.31975	up	AT5G63630	Arabidopsis thaliana DEAD-box ATP-dependent RNA helicase 31 mRNA, complete cds [NM_125758]	NM_125758		AT5G63630	+
7.26485	up	AT3G47100	Arabidopsis thaliana uncharacterized protein mRNA, complete cds [NM_114577]	NM_114577		AT3G47100	+
6.67763	up	AT1G11360	Arabidopsis thaliana adenine nucleotide alpha hydrolases-like protein mRNA, complete cds [NM_101009]	NM_101009		AT1G11360	+
6.51257	up	STO	AV558657 Arabidopsis thaliana green siliques Columbia Arabidopsis thaliana cDNA clone SQ103f09F 3', mRNA sequence [AV558657]			AT1G06040	+
6.33154	up	HDG7	Arabidopsis thaliana homeobox-leucine zipper protein HDG7 mRNA, complete cds [NM_124596]	NM_124596		AT5G52170	+
5.90144	up	SCR	BX834965 Arabidopsis thaliana Hormone Treated Callus Col-0 Arabidopsis thaliana cDNA clone GSLTPGH55ZE06 3PRIM, mRNA sequence [BX834965]			AT3G54220	+
5.82262	up	GLP9	Arabidopsis thaliana germin-like protein 9 mRNA, complete cds [NM_117545]	NM_117545		AT3G54220	+
5.77698	up	ZIP12	Arabidopsis thaliana putative zinc transporter 12 mRNA, complete cds [NM_125609]	NM_125609		AT5G62160	+
5.38749	up	AT2G37160	BP642965 RAFL19 Arabidopsis thaliana cDNA clone RAFL19-60-F15 3', mRNA sequence [BP642965]			AT2G37160	+
5.22503	up	AT1G34070	Arabidopsis thaliana uncharacterized protein mRNA, complete cds [NM_103130]	NM_103130		AT1G34070	+
5.13184	up	AT1G17960	Arabidopsis thaliana threonyl-tRNA synthetase mRNA, complete cds [NM_101659]	NM_101659		AT1G17960	+
5.0659	up	AT3G21210	Arabidopsis thaliana zinc ion binding protein mRNA, complete cds [NM_113016]	NM_113016		AT3G21210	+
5.03371	up	AT5G52490	Arabidopsis thaliana putative rRNA 2'-O-methyltransferase fibrillarin 3 mRNA, complete cds [NM_124628]	NM_124628		AT5G52490	+
4.96858	up	AT3G22350	Arabidopsis thaliana F-box and associated interaction domain-containing protein mRNA, complete cds [NM_113133]	NM_113133		AT3G22350	+
4.77165	up	AT1G30473	Arabidopsis thaliana heavy-metal-associated domain-containing protein mRNA, complete cds [NM_001036040]	NM_001036040		AT1G30473	+
4.59079	up	SDH3-2	Arabidopsis thaliana clone asmbl_13273 unknown mRNA sequence [EF183092]			AT4G32210	+
4.47584	up	AT4G10850	Arabidopsis thaliana bidirectional sugar transporter SWEET7 mRNA, complete cds [NM_117154]	NM_117154		AT4G10850	+
4.31259	up	AT1G02830	Arabidopsis thaliana large subunit ribosomal protein L22e mRNA, complete cds [NM_100164]	NM_100164		AT1G02830	+
4.14125	up	AT4G20420	Arabidopsis thaliana Tapetum specific protein TAP35/TAP44 mRNA, complete cds [NM_118161]	NM_118161		AT4G20420	+
3.96056	up	AT1G53860	Arabidopsis thaliana remorin-like protein mRNA, complete cds [NM_104263]	NM_104263		AT1G53860	+
3.93626	up	AT2G27710	Arabidopsis thaliana 60S acidic ribosomal protein P2-2 mRNA, complete cds [NM_128330]	NM_128330		AT2G27710	+
3.85729	up	AT3G08660	Arabidopsis thaliana phototropic-responsive NPH3 family protein mRNA, complete cds [NM_111700]	NM_111700		AT3G08660	+
3.7782	up	AT2G21320	Arabidopsis thaliana B-box zinc finger family protein mRNA, complete cds [NM_127704]	NM_127704		AT2G21320	+
3.76479	up	PIP1;4	Arabidopsis thaliana plasma membrane intrinsic protein 1;4 mRNA, complete cds [NM_202760]	NM_202760		AT4G00430	+
3.6009	up	AT1G68700	Arabidopsis thaliana uncharacterized protein mRNA, complete cds [NM_105542]	NM_105542		AT1G68700	+
3.59463	up	AT5G07620	Arabidopsis thaliana protein kinase family protein mRNA, complete cds [NM_120844]	NM_120844		AT5G07620	+
3.55583	up	PGL5	Arabidopsis thaliana 6-phosphogluconolactonase 5 mRNA, complete cds [NM_122350]	NM_122350		AT5G24420	+
3.38783	up	AT3G24230	Arabidopsis thaliana putative pectate lyase 9 mRNA, complete cds [NM_113328]	NM_113328		AT3G24230	+
3.3352	up	AT5G40490	Arabidopsis thaliana RNA-binding (RRM/RBD/RNP motifs) family protein mRNA, complete cds [NM_123413]	NM_123413		AT5G40490	+
3.32753	up	AT5G41520	BP643727 RAFL19 Arabidopsis thaliana cDNA clone RAFL19-63-A03 3', mRNA sequence [BP643727]			AT5G41520	+
3.31476	up	AT3G11120	Arabidopsis thaliana 60S ribosomal protein L41 mRNA, complete cds [NM_111949]	NM_111949		AT3G11120	+
3.30892	up	AT2G07698	Arabidopsis thaliana ATPase, F1 complex, alpha subunit protein mRNA, complete cds [NM_126747]	NM_126747		AT2G07698	+
3.29635	up	AT5G02000	Arabidopsis thaliana uncharacterized protein mRNA, complete cds [NM_120278]	NM_120278		AT5G02000	+
3.27821	up	AT3G26390	Arabidopsis thaliana uncharacterized protein mRNA, complete cds [NM_113546]	NM_113546		AT3G26390	+
3.23781	up	AT1G19230	Arabidopsis thaliana riboflavin synthase-like protein mRNA, complete cds [NM_001198103]	NM_001198103		AT1G19230	+
3.22614	up	AT5G03500	Arabidopsis thaliana Mediator complex, subunit Med7 mRNA, complete cds [NM_001203286]	NM_001203286		AT5G03500	+
3.18452	up	AT2G37470	Arabidopsis thaliana histone H2B mRNA, complete cds [NM_129302]	NM_129302		AT2G37470	+
3.1769	up	F3H	Arabidopsis thaliana mRNA for hypothetical protein, complete cds, clone: RAFL22-64-A03 [AK222000]			AT3G51240	+
3.1376	up	AL3	Arabidopsis thaliana protein alfin-like 3 mRNA, complete cds [NM_114147]	NM_114147		AT3G42790	+
3.13264	up	AT2G43460	Arabidopsis thaliana 60S ribosomal protein L38 mRNA, complete cds [NM_129907]	NM_129907		AT2G43460	+
3.1156	up	AT4G14320	Arabidopsis thaliana 60S ribosomal protein L36a mRNA, complete cds [NM_117509]	NM_117509		AT4G14320	+
3.05187	up	NRPB9A	Arabidopsis thaliana DNA-directed RNA polymerases II, IV and V subunit 9A mRNA, complete cds [NM_112574]	NM_112574		AT3G16980	+
3.04962	up	MYB110	Arabidopsis thaliana myb domain protein 110 mRNA, complete cds [NM_113823]	NM_113823		AT3G29020	+
3.03926	up	AT5G15790	Arabidopsis thaliana RING/U-box domain-containing protein mRNA, complete cds [NM_203056]	NM_203056		AT5G15790	+
3.02452	up	AT5G24570	Arabidopsis thaliana mRNA for hypothetical protein, complete cds, clone: RAFL22-13-N21 [AK220744]			AT5G24570	+
3.02182	up	AT3G05080	Arabidopsis thaliana uncharacterized protein mRNA, complete cds [NM_111380]	NM_111380		AT3G05080	+
2.98774	up	AT5G62080	Arabidopsis thaliana protease inhibitor/seed storage/lipid transfer protein (LTP) family protein mRNA, complete cds [NM_125601]	NM_125601		AT5G62080	+
2.96186	up	RPB5E	Arabidopsis thaliana RNA polymerase II fifth largest subunit, E mRNA, complete cds [NM_115306]	NM_115306		AT3G54490	+
2.93637	up	WNK9	Arabidopsis thaliana putative serine/threonine-protein kinase WNK9 mRNA, complete cds [NM_001036883]	NM_001036883		AT5G28080	+
2.92076	up	AT4G28430	Arabidopsis thaliana reticulon-like protein B18 mRNA, complete cds [NM_118985]	NM_118985		AT4G28430	+
2.91096	up	GRP2	Arabidopsis thaliana glycine rich protein 2 mRNA, complete cds [NM_120029]	NM_120029		AT4G13850	+
2.87547	up	HISN5B	Arabidopsis thaliana Imidazoleglycerol-phosphate dehydratase 2 mRNA, complete cds [NM_001203805]	NM_001203805		AT4G14910	+
2.83328	up	AAT	BP598642 RAFL16 Arabidopsis thaliana cDNA clone RAFL16-04-C14 3', mRNA sequence [BP598642]			AT2G22250	+
2.81094	up	AT5G36290	Arabidopsis thaliana uncharacterized protein mRNA, complete cds [NM_123020]	NM_123020		AT5G36290	+
2.80462	up	AT3G15800	Arabidopsis thaliana glycosyl hydrolase superfamily protein mRNA, complete cds [NM_112450]	NM_112450		AT3G15800	+
2.78888	up	AT1G11240	Arabidopsis thaliana uncharacterized protein mRNA, complete cds [NM_100996]	NM_100996		AT1G11240	+
2.755	up	AT5G60670	Arabidopsis thaliana 60S ribosomal protein L12-3 mRNA, complete cds [NM_125460]	NM_125460		AT5G60670	+
2.75372	up	AT3G56050	BX835765 Arabidopsis thaliana Adult vegetative tissue Col-0 Arabidopsis thaliana cDNA clone GSLTLS63ZD07 3PRIM, mRNA sequence [BX835765]			AT3G56050	+
2.75311	up	AT3G53650	Arabidopsis thaliana histone H2B mRNA, complete cds [NM_115225]	NM_115225		AT3G53650	+
2.7224	up	AT2G37210	Arabidopsis thaliana cytokinin riboside 5'-monophosphate phosphoribohydrolase LOG3 mRNA, complete cds [NM_001202767]	NM_001202767		AT2G37210	+
2.66614	up	AT5G02450	Arabidopsis thaliana 60S ribosomal protein L36-3 mRNA, complete cds [NM_120323]	NM_120323		AT5G02450	+
2.66283	up	PPR596	Arabidopsis thaliana pentatricopeptide repeat-containing protein mRNA, complete cds [NM_001084384]	NM_001084384		AT1G80270	+
2.66265	up	AT4G14385	Arabidopsis thaliana histone acetyltransferase subunit NuA4-domain containing protein mRNA, complete cds [NM_117517]	NM_117517		AT4G14385	+
2.66095	up	XBAT31	Arabidopsis thaliana putative E3 ubiquitin-protein ligase XBAT31 mRNA, complete cds [NM_001124934]	NM_001124934		AT2G28840	+
2.65666	up	AT2G45120	Arabidopsis thaliana C2H2-like zinc finger protein mRNA, complete cds [NM_130075]	NM_130075		AT2G45120	+
2.65648	up	AT5G59490	Arabidopsis thaliana haloacid dehalogenase-like hydrolase (HAD) superfamily protein mRNA, complete cds [NM_125340]	NM_125340		AT5G59490	+
2.64912	up	AT3G07450	Arabidopsis thaliana protease inhibitor/seed storage/lipid transfer protein (LTP) family protein mRNA, complete cds [NM_111624]	NM_111624		AT3G07450	+
2.63824	up	COX6B	AV542972 Arabidopsis thaliana roots Columbia Arabidopsis thaliana cDNA clone RZ194e05F 3', mRNA sequence [AV542972]			AT1G22450	+
2.62832	up	AT4G26630	Arabidopsis thaliana DEK domain-containing chromatin associated protein mRNA, complete cds [NM_001036647]	NM_001036647		AT4G26630	+
2.62137	up	AT5G48470	Arabidopsis thaliana uncharacterized protein mRNA, complete cds [NM_124222]	NM_124222		AT5G48470	+
2.61951	up	CPK13	Arabidopsis thaliana calcium-dependent protein kinase 13 mRNA, complete cds [NM_115044]	NM_115044		AT3G51850	+
2.61722	up	AT3G24330	Arabidopsis thaliana O-Glycosyl hydrolases family 17 protein mRNA, complete cds [NM_113340]	NM_113340		AT3G24330	+
2.6074	up	AT1G49520	Arabidopsis thaliana SWIB complex BAF60b domain-containing protein mRNA, complete cds [NM_103840]	NM_103840		AT1G49520	+
2.60555	up	BLH11	Arabidopsis thaliana BEL1-like homeodomain 11 mRNA, complete cds [NM_106197]	NM_106197		AT1G75430	+
2.60138	up	AT2G45860	Arabidopsis thaliana uncharacterized protein mRNA, complete cds [NM_130149]	NM_130149		AT2G45860	+
2.56073	up	AT2G21290	Arabidopsis thaliana uncharacterized protein mRNA, complete cds [NM_127701]	NM_127701		AT2G21290	+
2.55058	up	AT5G33300	Arabidopsis thaliana chromosome-associated kinesin-like protein mRNA, complete cds [NM_122854]	NM_122854		AT5G33300	+
2.543	up	AT1G67920	Arabidopsis thaliana uncharacterized protein mRNA, complete cds [NM_105462]	NM_105462		AT1G67920	+
2.52292	up	VPS2.2	Arabidopsis thaliana vacuolar protein sorting-associated protein 2-2 mRNA, complete cds [NM_001125899]	NM_001125899		AT5G44560	+
2.50445	up	AT3G02820	Arabidopsis thaliana CCHC-type zinc knuckle protein mRNA, complete cds [NM_111150]	NM_111150		AT3G02820	+
2.49248	up	FUM1	Arabidopsis thaliana fumarate hydratase 1 mRNA, complete cds [NM_130319]	NM_130319		AT2G47510	+
2.4875	up	AT1G49870	Arabidopsis thaliana uncharacterized protein mRNA, complete cds [NM_001123986]	NM_001123986		AT1G49870	+
2.46957	up	AT1G76010	Arabidopsis thaliana Alba DNA/RNA-binding protein mRNA, complete cds [NM_106249]	NM_106249		AT1G76010	+
2.46511	up	AT2G40780	Arabidopsis thaliana Nucleic acid-binding, OB-fold-like protein mRNA, complete cds [NM_129641]	NM_129641		AT2G40780	+
2.44735	up	AT3G18140	Arabidopsis thaliana protein LETHAL WITH SEC THIRTEEN 8-1 mRNA, complete cds [NM_001035643]	NM_001035643		AT3G18140	+
2.44585	up	AT5G27550	Arabidopsis thaliana microtubule based kinesin motor protein mRNA, complete cds [NM_122637]	NM_122637		AT5G27550	+
2.44408	up	AT5G62440	Arabidopsis thaliana uncharacterized protein mRNA, complete cds [NM_125638]	NM_125638		AT5G62440	+
2.43757	up	DCL2	Arabidopsis thaliana endoribonuclease Dicer-like 2 mRNA, complete cds [NM_111200]	NM_111200		AT3G03300	+
2.43467	up	AT3G51990	Arabidopsis thaliana serine/threonine-protein kinase-like protein mRNA, complete cds [NM_115058]	NM_115058		AT3G51990	+
2.42681	up	GRP2B	Arabidopsis thaliana glycine-rich protein 2B mRNA, complete cds [NM_127676]	NM_127676		AT2G21060	+
2.42182	up	AT3G28220	Arabidopsis thaliana TRAF-like family protein mRNA, complete cds [NM_113741]	NM_113741		AT3G28220	+
2.41357	up	AT3G10880	Arabidopsis thaliana uncharacterized protein mRNA, complete cds [NM_111925]	NM_111925		AT3G10880	+
2.40997	up	AT5G49400	Arabidopsis thaliana zinc knuckle (CCHC-type) family protein mRNA, complete cds [NM_124317]	NM_124317		AT5G49400	+
2.4074	up	AT3G23390	Arabidopsis thaliana 60S ribosomal protein L36a mRNA, complete cds [NM_113242]	NM_113242		AT3G23390	+
2.39484	up	AT5G57720	Arabidopsis thaliana AP2/B3-like transcriptional factor family protein mRNA, complete cds [NM_125155]	NM_125155		AT5G57720	+
2.38156	up	AT1G12530	Arabidopsis thaliana uncharacterized protein mRNA, complete cds [NM_101124]	NM_101124		AT1G12530	+
2.37384	up	AT1G20260	Arabidopsis thaliana V-type proton ATPase subunit B3 mRNA, complete cds [NM_101877]	NM_101877		AT1G20260	+
2.36417	up	RPL12-A	Arabidopsis thaliana 50S ribosomal protein L12-1 mRNA, complete cds [NM_113699]	NM_113699		AT3G27830	+
2.35525	up	RIC7	Arabidopsis thaliana ROP-interactive CRIB motif-containing protein 7 mRNA, complete cds [NM_118998]	NM_118998		AT4G28560	+
2.34363	up	ARG1	Arabidopsis thaliana DnaJ-like protein ARG1 mRNA, complete cds [NM_105508]	NM_105508		AT1G68370	+
2.34191	up	AT3G17770	Arabidopsis thaliana dihydroxyacetone kinase mRNA, complete cds [NM_112658]	NM_112658		AT3G17770	+
2.33354	up	AT3G52130	Arabidopsis thaliana protease inhibitor/seed storage/lipid transfer protein (LTP) family protein mRNA, complete cds [NM_115072]	NM_115072		AT3G52130	+
2.32902	up	GR-RBP2	Arabidopsis thaliana glycine-rich RNA-binding protein 2 mRNA, complete cds [NM_001084917]	NM_001084917		AT4G13850	+
2.32117	up	AT1G43980	Arabidopsis thaliana pentatricopeptide repeat-containing protein mRNA, complete cds [NM_103524]	NM_103524		AT1G43980	+
2.31837	up	SYNC1	Arabidopsis thaliana asparaginyl-tRNA synthetase, cytoplasmic 1 mRNA, complete cds [NM_125051]	NM_125051		AT5G56680	+
2.31771	up	AT4G00810	Arabidopsis thaliana 60S acidic ribosomal protein P1-2 mRNA, complete cds [NM_116307]	NM_116307		AT4G00810	+
2.31538	up	TBL35	Arabidopsis thaliana protein trichome birefringence-like 35 mRNA, complete cds [NM_120240]	NM_120240		AT5G01620	+
2.29631	up	AT4G15820	Arabidopsis thaliana clone 39757 mRNA, complete sequence [AY087936]			AT4G15820	+
2.28661	up	AT4G32060	Arabidopsis thaliana EF-hand, calcium binding motif-containing protein mRNA, complete cds [NM_001085007]	NM_001085007		AT4G32060	+
2.28429	up	AT2G42110	Arabidopsis thaliana uncharacterized protein mRNA, complete cds [NM_129774]	NM_129774		AT2G42110	+
2.28304	up	ACOS5	Arabidopsis thaliana acyl-CoA synthetase 5 mRNA, complete cds [NM_104972]	NM_104972		AT1G62940	+
2.28178	up	AT1G09480	Arabidopsis thaliana alcohol dehydrogenase-like protein mRNA, complete cds [NM_100819]	NM_100819		AT1G09480	+
2.27373	up	SEC61 BETA	Arabidopsis thaliana protein transport protein sec61 subunit beta mRNA, complete cds [NM_001036462]	NM_001036462		AT4G16120	+
2.25858	up	AT4G30010	Arabidopsis thaliana uncharacterized protein mRNA, complete cds [NM_119147]	NM_119147		AT4G30010	+
2.25133	up	AT3G63240	Arabidopsis thaliana DNAse I-like superfamily protein mRNA, complete cds [NM_116189]	NM_116189		AT3G63240	+
2.24867	up	AT4G14420	Arabidopsis thaliana HR-like lesion-inducing protein-like protein mRNA, complete cds [NM_117521]	NM_117521		AT4G14420	+
2.2467	up	AT3G09630	Arabidopsis thaliana 60S ribosomal protein L4-1 mRNA, complete cds [NM_111797]	NM_111797		AT3G09630	+
2.24634	up	AT3G52580	Arabidopsis thaliana 40S ribosomal protein S14-3 mRNA, complete cds [NM_115118]	NM_115118		AT3G52580	+
2.2443	up	PGY1	Arabidopsis thaliana 60S ribosomal protein L10a-2 mRNA, complete cds [NM_128313]	NM_128313		AT2G27530	+
2.2427	up	CYP71B34	Arabidopsis thaliana cytochrome P450 71B34 mRNA, complete cds [NM_113537]	NM_113537		AT3G26300	+
2.23387	up	AT5G41890	Arabidopsis thaliana GDSL esterase/lipase mRNA, complete cds [NM_123554]	NM_123554		AT5G41890	+
2.23001	up	AT1G44970	Arabidopsis thaliana peroxidase 9 mRNA, complete cds [NM_103577]	NM_103577		AT1G44970	+
2.22993	up	AT5G15510	Arabidopsis thaliana TPX2 (targeting protein for Xklp2) family protein mRNA, complete cds [NM_121555]	NM_121555		AT5G15510	+
2.22565	up	ATP5	Arabidopsis thaliana delta subunit of Mt ATP synthase mRNA, complete cds [NM_121348]	NM_121348		AT5G13450	+
2.225	up	H2AXA	Arabidopsis thaliana putative histone H2AXa mRNA, complete cds [NM_100760]	NM_100760		AT1G08880	+
2.22476	up	AT5G56670	Arabidopsis thaliana 40S ribosomal protein S30 mRNA, complete cds [NM_125050]	NM_125050		AT5G56670	+
2.21823	up	AT4G13170	Arabidopsis thaliana 60S ribosomal protein L13a-3 mRNA, complete cds [NM_117386]	NM_117386		AT4G13170	+
2.20781	up	CRT1a	Arabidopsis thaliana calreticulin-1 mRNA, complete cds [NM_001036122]	NM_001036122		AT1G56340	+
2.20303	up	AT4G29070	Arabidopsis thaliana phospholipase A2 family protein mRNA, complete cds [NM_001036667]	NM_001036667		AT4G29070	+
2.19301	up	AT3G22800	Arabidopsis thaliana leucine-rich repeat extensin-like protein 6 mRNA, complete cds [NM_113179]	NM_113179		AT3G22800	+
2.18705	up	CYCB2;2	Arabidopsis thaliana cyclin-B2-2 mRNA, complete cds [NM_119727]	NM_119727		AT4G35620	+
2.18634	up	HDG2	Arabidopsis thaliana homeobox-leucine zipper protein HDG2 mRNA, complete cds [NM_001123759]	NM_001123759		AT1G05230	+
2.18165	up	AT1G79030	Arabidopsis thaliana chaperone DnaJ-domain superfamily protein mRNA, complete cds [NM_106554]	NM_106554		AT1G79030	+
2.18146	up	ATJ3	Arabidopsis thaliana chaperone protein dnaJ 3 mRNA, complete cds [NM_180322]	NM_180322		AT3G44110	+
2.17885	up	AT3G15140	Arabidopsis thaliana polynucleotidyl transferase, ribonuclease H-like superfamily protein mRNA, complete cds [NM_112377]	NM_112377		AT3G15140	+
2.17742	up	DGK6	Arabidopsis thaliana diacylglycerol kinase 6 mRNA, complete cds [NM_118953]	NM_118953		AT4G28130	+
2.17273	up	TUB3	Arabidopsis thaliana tubulin beta-2/beta-3 chain mRNA, complete cds [NM_125665]	NM_125665		AT5G62700	+
2.16487	up	AT1G15870	Arabidopsis thaliana mitochondrial glycoprotein family protein mRNA, complete cds [NM_101455]	NM_101455		AT1G15870	+
2.16402	up	TAF15	Arabidopsis thaliana TBP-associated factor 15 mRNA, complete cds [NM_103914]	NM_103914		AT1G50300	+
2.16345	up	DBE1	Arabidopsis thaliana Isoamylase 2 mRNA, complete cds [NM_202022]	NM_202022		AT1G03310	+
2.16055	up	AT4G02800	Arabidopsis thaliana uncharacterized protein mRNA, complete cds [NM_116514]	NM_116514		AT4G02800	+
2.14667	up	AT3G13190	Arabidopsis thaliana uncharacterized protein mRNA, complete cds [NM_001084674]	NM_001084674		AT3G13190	+
2.14596	up	MCM10	Arabidopsis thaliana minichromosome maintenance protein 10 mRNA, complete cds [NM_127667]	NM_127667		AT2G20980	+
2.14553	up	AT2G46980	Arabidopsis thaliana ASYNAPTIC 3 mRNA, complete cds [NM_130266]	NM_130266		AT2G46980	+
2.14285	up	MBP1	Arabidopsis thaliana myrosinase-binding protein 1 mRNA, complete cds [NM_104085]	NM_104085		AT1G52040	+
2.13473	up	AT3G62450	Arabidopsis thaliana uncharacterized protein mRNA, complete cds [NM_116110]	NM_116110		AT3G62450	+
2.12543	up	AT1G53490	Arabidopsis thaliana RING finger-containing protein HEI10 mRNA, complete cds [NM_104227]	NM_104227		AT1G53490	+
2.12009	up	AT2G16270	Arabidopsis thaliana uncharacterized protein mRNA, complete cds [NM_127183]	NM_127183		AT2G16270	+
2.11661	up	AT5G09830	Arabidopsis thaliana BolA-like family protein mRNA, complete cds [NM_121020]	NM_121020		AT5G09830	+
2.11659	up	HMGB4	Arabidopsis thaliana high mobility group B4 protein mRNA, complete cds [NM_001084440]	NM_001084440		AT2G17560	+
2.10823	up	AT5G65220	Arabidopsis thaliana 50S ribosomal protein L29 mRNA, complete cds [NM_125920]	NM_125920		AT5G65220	+
2.10706	up	AT1G50670	Arabidopsis thaliana OTU-like cysteine protease family protein mRNA, complete cds [NM_103949]	NM_103949		AT1G50670	+
2.10521	up	VHA-E3	Arabidopsis thaliana V-type proton ATPase subunit E3 mRNA, complete cds [NM_105094]	NM_105094		AT1G64200	+
2.10425	up	LPD1	Arabidopsis thaliana lipoamide dehydrogenase 1 mRNA, complete cds [NM_112571]	NM_112571		AT3G16950	+
2.10132	up	ORC1B	Arabidopsis thaliana origin of replication complex 1B mRNA, complete cds [NM_117332]	NM_117332		AT4G12620	+
2.09532	up	AT1G76200	Arabidopsis thaliana uncharacterized protein mRNA, complete cds [NM_106270]	NM_106270		AT1G76200	+
2.09472	up	CHR34	Arabidopsis thaliana chromatin remodeling 34 mRNA, complete cds [NM_127717]	NM_127717		AT2G21450	+
2.08789	up	LAP5	Arabidopsis thaliana protein LESS ADHESIVE POLLEN 5 mRNA, complete cds [NM_119651]	NM_119651		AT4G34850	+
2.08153	up	PDLP2	Arabidopsis thaliana plasmodesmata-located protein 2 mRNA, complete cds [NM_100331]	NM_100331		AT1G04520	+
2.08091	up	RPL5B	Arabidopsis thaliana 60S ribosomal protein L5-2 mRNA, complete cds [NM_001203510]	NM_001203510		AT5G39740	+
2.07921	up	ROP10	Arabidopsis thaliana Rac-like GTP-binding protein ARAC8 mRNA, complete cds [NM_114673]	NM_114673		AT3G48040	+
2.07803	up	RABA1b	Arabidopsis thaliana Ras-related protein RABA1b mRNA, complete cds [NM_101553]	NM_101553		AT1G16920	+
2.07565	up	ENODL13	Arabidopsis thaliana early nodulin-like protein 13 mRNA, complete cds [NM_122418]	NM_122418		AT5G25090	+
2.0738	up	AT4G11100	Arabidopsis thaliana uncharacterized protein mRNA, complete cds [NM_001084904]	NM_001084904		AT4G11100	+
2.07309	up	DWA1	Arabidopsis thaliana WD repeat-containing protein DWA1 mRNA, complete cds [NM_179658]	NM_179658		AT2G19430	+
2.07155	up	CTF7	Arabidopsis thaliana protein CTF7 mRNA, complete cds [NM_119289]	NM_119289		AT4G31400	+
2.07062	up	chr31	Arabidopsis thaliana chromatin remodeling 31 mRNA, complete cds [NM_100428]	NM_100428		AT1G05490	+
2.0706	up	AT2G20480	AYBDS04TF pooled cDNA populations Arabidopsis thaliana cDNA, mRNA sequence [EG510604]			AT2G20480	+
2.06577	up	TOM20-2	Arabidopsis thaliana mitochondrial import receptor subunit TOM20-2 mRNA, complete cds [NM_102502]	NM_102502		AT1G27390	+
2.06409	up	AT1G19190	Arabidopsis thaliana probable carboxylesterase 1 mRNA, complete cds [NM_101777]	NM_101777		AT1G19190	+
2.06408	up	AT1G71760	Arabidopsis thaliana uncharacterized protein mRNA, complete cds [NM_001084341]	NM_001084341		AT1G71760	+
2.06402	up	AT2G28620	Arabidopsis thaliana kinesin motor protein-related protein mRNA, complete cds [NM_128423]	NM_128423		AT2G28620	+
2.06391	up	AT2G33370	Arabidopsis thaliana 60S ribosomal protein L23B mRNA, complete cds [NM_128897]	NM_128897		AT2G33370	+
2.0631	up	AT4G15830	Arabidopsis thaliana ARM repeat superfamily protein mRNA, complete cds [NM_117675]	NM_117675		AT4G15830	+
2.06304	up	GR-RBP6	Arabidopsis thaliana glycine-rich RNA-binding protein 6 mRNA, complete cds [NM_101721]	NM_101721		AT1G18630	+
2.06294	up	DEL3	Arabidopsis thaliana DP-E2F-like protein 3 mRNA, complete cds [NM_110999]	NM_110999		AT3G01330	+
2.05868	up	AT4G26170	Arabidopsis thaliana uncharacterized protein mRNA, complete cds [NM_118750]	NM_118750		AT4G26170	+
2.05675	up	AT4G35987	Arabidopsis thaliana S-adenosyl-L-methionine-dependent methyltransferase domain-containing protein mRNA, complete cds [NM_148403]	NM_148403		AT4G35987	+
2.05664	up	AT3G53740	Arabidopsis thaliana 60S ribosomal protein L36-2 mRNA, complete cds [NM_115234]	NM_115234		AT3G53740	+
2.04969	up	AT4G00750	Arabidopsis thaliana putative methyltransferase PMT15 mRNA, complete cds [NM_116300]	NM_116300		AT4G00750	+
2.04385	up	AT4G11080	Arabidopsis thaliana HMG (high mobility group) box protein mRNA, complete cds [NM_117178]	NM_117178		AT4G11080	+
2.04259	up	AT3G06680	Arabidopsis thaliana 60S ribosomal protein L29-2 mRNA, complete cds [NM_001125122]	NM_001125122		AT3G06680	+
2.04069	up	AT4G28450	Arabidopsis thaliana WD repeat and SOF domain-containing protein 1 mRNA, complete cds [NM_118987]	NM_118987		AT4G28450	+
2.0373	up	AT3G26050	Arabidopsis thaliana TPX2 (targeting protein for Xklp2) family protein mRNA, complete cds [NM_113509]	NM_113509		AT3G26050	+
2.03715	up	OXA1	Arabidopsis thaliana mitochondrial inner membrane protein OXA1 mRNA, complete cds [NM_125598]	NM_125598		AT5G62050	+
2.03383	up	SGT1B	Arabidopsis thaliana phosphatase SGT1b mRNA, complete cds [NM_117197]	NM_117197		AT4G11260	+
2.03211	up	CYCB2;1	Arabidopsis thaliana cyclin-B2-1 mRNA, complete cds [NM_127316]	NM_127316		AT2G17620	+
2.02931	up	AT3G04750	Arabidopsis thaliana pentatricopeptide repeat-containing protein mRNA, complete cds [NM_111347]	NM_111347		AT3G04750	+
2.02805	up	AT5G51850	Arabidopsis thaliana uncharacterized protein mRNA, complete cds [NM_124564]	NM_124564		AT5G51850	+
2.02406	up	PCS2	Arabidopsis thaliana phytochelatin synthase 2 mRNA, complete cds [NM_100279]	NM_100279		AT1G03980	+
2.02383	up	TPX2	Arabidopsis thaliana protein TPX2 mRNA, complete cds [NM_100257]	NM_100257		AT1G03780	+
2.02244	up	AT1G26550	Arabidopsis thaliana FKBP-like peptidyl-prolyl cis-trans isomerase family protein mRNA, complete cds [NM_102417]	NM_102417		AT1G26550	+
2.01979	up	MAP70-4	Arabidopsis thaliana microtubule-associated protein 70-4 mRNA, complete cds [NM_101353]	NM_101353		AT1G14840	+
2.0171	up	NAGS2	Arabidopsis thaliana N-acetyl-l-glutamate synthase 2 mRNA, complete cds [NM_202972]	NM_202972		AT4G37670	+
2.01706	up	AT1G05210	Arabidopsis thaliana putative transmembrane protein 97 mRNA, complete cds [NM_100400]	NM_100400		AT1G05210	+
2.01689	up	WEE1	Arabidopsis thaliana Wee1-like protein kinase mRNA, complete cds [NM_100178]	NM_100178		AT1G02970	+
2.01679	up	AT3G46430	Arabidopsis thaliana uncharacterized protein mRNA, complete cds [NM_114510]	NM_114510		AT3G46430	+
2.01626	up	AT5G19760	Arabidopsis thaliana mitochondrial substrate carrier family protein mRNA, complete cds [NM_121981]	NM_121981		AT5G19760	+
2.01212	up	AT1G11220	Arabidopsis thaliana uncharacterized protein mRNA, complete cds [NM_100994]	NM_100994		AT1G11220	+
2.01056	up	SRX	Arabidopsis thaliana sulfiredoxin mRNA, complete cds [NM_001084168]	NM_001084168		AT1G31170	+
2.00957	up	AT1G23280	Arabidopsis thaliana MAK16 protein-like protein mRNA, complete cds [NM_102177]	NM_102177		AT1G23280	+
2.00888	up	AR401	Arabidopsis thaliana putative S locus-linked protein mRNA, complete cds [NM_105339]	NM_105339		AT1G66680	+
2.00768	up	AT3G10260	Arabidopsis thaliana reticulon-like protein B8 mRNA, complete cds [NM_180221]	NM_180221		AT3G10260	+
2.00768	up	UBC20	Arabidopsis thaliana ubiquitin-conjugating enzyme E2 20 mRNA, complete cds [NM_103932]	NM_103932		AT1G50490	+
2.00636	up	AT5G66230	Arabidopsis thaliana Chalcone-flavanone isomerase family protein mRNA, complete cds [NM_001203703]	NM_001203703		AT5G66230	+
2.00556	up	OFP13	Arabidopsis thaliana ovate family protein 13 mRNA, complete cds [NM_120564]	NM_120564		AT5G04820	+
2.00474	up	MBD5	Arabidopsis thaliana methyl-CPG-binding domain protein 5 mRNA, complete cds [NM_114525]	NM_114525		AT3G46580	+
2.00437	up	emb2386	Arabidopsis thaliana 60S ribosomal protein L19-1 mRNA, complete cds [NM_100157]	NM_100157		AT1G02780	+
2.00043	up	AT3G53730	Arabidopsis thaliana histone H4 mRNA, complete cds [NM_115233]	NM_115233		AT3G53730	+
2.00039	up	AT3G50620	Arabidopsis thaliana P-loop containing nucleoside triphosphate hydrolases superfamily protein mRNA, complete cds [NM_114922]	NM_114922		AT3G50620	+
2.0003	up	DL3	AV816752 RAFL9 Arabidopsis thaliana cDNA clone RAFL09-91-N17 3', mRNA sequence [AV816752]			AT1G59610	+
7.94835	up	AT1G50680	Arabidopsis thaliana AP2/ERF and B3 domain-containing transcription factor mRNA, complete cds [NM_103950]	NM_103950		AT1G50680	+
10.8313	up	FER3	BP649894 RAFL19 Arabidopsis thaliana cDNA clone RAFL19-80-O04 3', mRNA sequence [BP649894]			AT3G56090	+
3.47009	up	AT1G70000	AU226380 RAFL14 Arabidopsis thaliana cDNA clone RAFL14-29-L19 3', mRNA sequence [AU226380]			AT1G70000	+
106.72	up	AT1G72350	Arabidopsis thaliana MADS-box transcription factor family protein mRNA, complete cds [NM_105894]	NM_105894		AT1G72350	-
90.387	up	AOP3	Arabidopsis thaliana 2-oxoglutarate-dependent dioxygenase mRNA, complete cds [NM_001036503]	NM_001036503		AT4G03050	-
55.3468	up	AT1G17310	Arabidopsis thaliana MADS-box transcription factor family protein mRNA, complete cds [NM_101593]	NM_101593		AT1G17310	-
38.888	up	AT2G01800	Arabidopsis thaliana COP1-interacting protein-like protein mRNA, complete cds [NM_001124779]	NM_001124779		AT2G01800	-
34.7068	up	AT2G27270	Arabidopsis thaliana uncharacterized protein mRNA, complete cds [NM_128285]	NM_128285		AT2G27270	-
34.1204	up	AGL103	Arabidopsis thaliana protein agamous-like 103 mRNA, complete cds [NM_112751]	NM_112751		AT3G18650	-
32.4315	up	AT5G46960	Arabidopsis thaliana plant invertase/pectin methylesterase inhibitor domain-containing protein mRNA, complete cds [NM_124067]	NM_124067		AT5G46960	-
22.6464	up	AT3G22490	Arabidopsis thaliana Seed maturation protein mRNA, complete cds [NM_113148]	NM_113148		AT3G22490	-
20.5564	up	NAS2	Arabidopsis thaliana nicotianamine synthase 2 mRNA, complete cds [NM_124990]	NM_124990		AT5G56080	-
19.4193	up	FUT6	Arabidopsis thaliana fucosyltransferase 6 mRNA, complete cds [NM_101273]	NM_101273		AT1G14080	-
16.3049	up	AT5G46950	Arabidopsis thaliana invertase/pectin methylesterase inhibitor family protein mRNA, complete cds [NM_124066]	NM_124066		AT5G46950	-
15.348	up	AT1G63950	Arabidopsis thaliana heavy-metal-associated domain-containing protein mRNA, complete cds [NM_105068]	NM_105068		AT1G63950	-
14.4418	up	AT3G28190	Arabidopsis thaliana uncharacterized protein mRNA, complete cds [NM_113738]	NM_113738		AT3G28190	-
12.7586	up	2015-10-03	Arabidopsis thaliana organic cation/carnitine transporter 3 mRNA, complete cds [NM_101505]	NM_101505		AT1G16390	-
12.6053	up	AT1G13470	Arabidopsis thaliana uncharacterized protein mRNA, complete cds [NM_101217]	NM_101217		AT1G13470	-
12.1016	up	AT5G53670	Arabidopsis thaliana uncharacterized protein mRNA, complete cds [NM_124746]	NM_124746		AT5G53670	-
12.1005	up	AT3G50190	Arabidopsis thaliana uncharacterized protein mRNA, complete cds [NM_114879]	NM_114879		AT3G50190	-
11.8981	up	AT3G45950	Arabidopsis thaliana Pre-mRNA splicing Prp18-interacting factor mRNA, complete cds [NM_114464]	NM_114464		AT3G45950	-
11.3744	up	AT3G27510	Arabidopsis thaliana cysteine/Histidine-rich C1 domain family protein mRNA, complete cds [NM_113667]	NM_113667		AT3G27510	-
11.2316	up	AT5G18990	Arabidopsis thaliana putative pectinesterase 55 mRNA, complete cds [NM_121904]	NM_121904		AT5G18990	-
10.9806	up	AT2G26120	Arabidopsis thaliana glycine-rich protein mRNA, complete cds [NM_128170]	NM_128170		AT2G26120	-
10.8818	up	AT1G28030	Arabidopsis thaliana 2-oxoglutarate (2OG) and Fe(II)-dependent oxygenase superfamily protein mRNA, complete cds [NM_102568]	NM_102568		AT1G28030	-
10.8667	up	PCR1	Arabidopsis thaliana cadmium resistance protein 1 mRNA, complete cds [NM_101357]	NM_101357		AT1G14880	-
10.613	up	AT3G09340	Arabidopsis thaliana transmembrane amino acid transporter-like protein mRNA, complete cds [NM_111768]	NM_111768		AT3G09340	-
10.1494	up	ZFP6	Arabidopsis thaliana zinc finger protein 6 mRNA, complete cds [NM_105372]	NM_105372		AT1G67030	-
10.1489	up	AT5G65600	Arabidopsis thaliana concanavalin A-like lectin kinase-like protein mRNA, complete cds [NM_125958]	NM_125958		AT5G65600	-
9.95306	up	FUS3	M11C8XP Arabidopsis developing seed Arabidopsis thaliana cDNA clone M11C8 3', mRNA sequence [BE520297]			AT3G26790	-
9.90948	up	CPK20	Arabidopsis thaliana calcium-dependent protein kinase 20 mRNA, complete cds [NM_129449]	NM_129449		AT2G38910	-
9.78752	up	NAC090	Arabidopsis thaliana NAC domain-containing protein mRNA, complete cds [NM_122143]	NM_122143		AT5G22380	-
9.07212	up	CML43	Arabidopsis thaliana putative calcium-binding protein CML43 mRNA, complete cds [NM_123813]	NM_123813		AT5G44460	-
9.04442	up	AT2G43670	Arabidopsis thaliana carbohydrate-binding X8 domain-containing protein mRNA, complete cds [NM_129929]	NM_129929		AT2G43670	-
8.74977	up	APT4	Arabidopsis thaliana adenine phosphoribosyl transferase 4 mRNA, complete cds [NM_179034]	NM_179034		AT4G12440	-
8.5127	up	MYB15	Arabidopsis thaliana myb domain protein 15 mRNA, complete cds [NM_001035670]	NM_001035670		AT3G23250	-
8.3261	up	CEN2	Arabidopsis thaliana centrin 2 mRNA, complete cds [NM_119864]	NM_119864		AT4G37010	-
8.31464	up	AT2G24460	Arabidopsis thaliana uncharacterized protein mRNA, complete cds [NM_128007]	NM_128007		AT2G24460	-
8.10823	up	AT5G09490	Arabidopsis thaliana 40S ribosomal protein S15-2 mRNA, complete cds [NM_120986]	NM_120986		AT5G09490	-
8.09825	up	AT4G18250	Arabidopsis thaliana putative receptor serine/threonine kinase mRNA, complete cds [NM_117935]	NM_117935		AT4G18250	-
8.07406	up	AT3G14530	Arabidopsis thaliana geranylgeranyl pyrophosphate synthase 9 mRNA, complete cds [NM_112313]	NM_112313		AT3G14530	-
7.94248	up	AT1G69100	Arabidopsis thaliana aspartyl protease family protein mRNA, complete cds [NM_105580]	NM_105580		AT1G69100	-
7.79049	up	PDF1.2b	Arabidopsis thaliana putative defensin-like protein mRNA, complete cds [NM_128161]	NM_128161		AT2G26020	-
7.70205	up	MYB113	Arabidopsis thaliana transcription factor MYB113 mRNA, complete cds [NM_105308]	NM_105308		AT1G66370	-
7.59777	up	AT1G48690	Arabidopsis thaliana auxin-responsive GH3 family protein mRNA, complete cds [NM_103764]	NM_103764		AT1G48690	-
7.58318	up	AT1G53950	Arabidopsis thaliana ubiquitin-like protein mRNA, complete cds [NM_104273]	NM_104273		AT1G53950	-
7.29368	up	AT2G22930	Arabidopsis thaliana UDP-glycosyltransferase 79B8 mRNA, complete cds [NM_127858]	NM_127858		AT2G22930	-
7.28823	up	AT3G52550	Arabidopsis thaliana uncharacterized protein mRNA, complete cds [NM_115115]	NM_115115		AT3G52550	-
7.20375	up	AT3G44830	Arabidopsis thaliana putative phospholipid:diacylglycerol acyltransferase 2 mRNA, complete cds [NM_114352]	NM_114352		AT3G44830	-
7.15147	up	AT2G02630	Arabidopsis thaliana cysteine/histidine-rich C1 domain-containing protein mRNA, complete cds [NM_126318]	NM_126318		AT2G02630	-
6.9758	up	AT2G15780	Arabidopsis thaliana Cupredoxin superfamily protein mRNA, complete cds [NM_127140]	NM_127140		AT2G15780	-
6.9384	up	AT4G00232	Arabidopsis thaliana DNA-binding storekeeper protein-related transcriptional regulator mRNA, complete cds [NM_116242]	NM_116242		AT4G00232	-
6.34016	up	AT2G38340	Arabidopsis thaliana dehydration-responsive element-binding protein 2E mRNA, complete cds [NM_129390]	NM_129390		AT2G38340	-
6.22481	up	AT1G01070	Arabidopsis thaliana nodulin MtN21-like transporter family protein mRNA, complete cds [NM_202005]	NM_202005		AT1G01070	-
6.06604	up	AT4G14980	Arabidopsis thaliana Cysteine/Histidine-rich C1 domain family protein mRNA, complete cds [NM_117585]	NM_117585		AT4G14980	-
6.04034	up	VEL2	Arabidopsis thaliana vernalization5/VIN3-like protein mRNA, complete cds [NM_127444]	NM_127444		AT2G18880	-
6.03009	up	AT4G23520	Arabidopsis thaliana putative cysteine proteinase mRNA, complete cds [NM_118483]	NM_118483		AT4G23520	-
6.0072	up	DegP13	Arabidopsis thaliana DegP protease 13 mRNA, complete cds [NM_123420]	NM_123420		AT5G40560	-
5.99492	up	pEARLI 1	Arabidopsis thaliana mRNA for pEARLI 1, complete cds, clone: RAFL23-19-N12 [AK230253]			AT4G12480	-
5.94757	up	AT4G31320	Arabidopsis thaliana SAUR-like auxin-responsive protein mRNA, complete cds [NM_119281]	NM_119281		AT4G31320	-
5.84329	up	AT1G60720	Arabidopsis thaliana RNA-directed DNA polymerase (reverse transcriptase)-related protein mRNA, complete cds [NM_104755]	NM_104755		AT1G60720	-
5.77234	up	NCED6	Arabidopsis thaliana 9-cis-epoxycarotenoid dioxygenase NCED6 mRNA, complete cds [NM_113327]	NM_113327		AT3G24220	-
5.65174	up	AIR1	Arabidopsis thaliana auxin-Induced in Root cultures 1 mRNA, complete cds [NM_117325]	NM_117325		AT4G12550	-
5.58986	up	AT5G43520	Arabidopsis thaliana cysteine/histidine-rich C1 domain-containing protein mRNA, complete cds [NM_123718]	NM_123718		AT5G43520	-
5.52604	up	IAA31	Arabidopsis thaliana auxin-responsive protein IAA31 mRNA, complete cds [NM_112640]	NM_112640		AT3G17600	-
5.20764	up	SBT4.12	Arabidopsis thaliana subtilase 4.12 mRNA, complete cds [NM_125299]	NM_125299		AT5G59090	-
5.20197	up	AT2G13900	Arabidopsis thaliana cysteine/histidine-rich C1 domain-containing protein mRNA, complete cds [NM_126963]	NM_126963		AT2G13900	-
5.1706	up	SK7	Arabidopsis thaliana SKP1-like protein 7 mRNA, complete cds [NM_113079]	NM_113079		AT3G21840	-
5.15555	up	AGL29	Arabidopsis thaliana protein agamous-like 29 mRNA, complete cds [NM_128996]	NM_128996		AT2G34440	-
4.88388	up	LSH7	Arabidopsis thaliana protein LIGHT SENSITIVE HYPOCOTYLS 7 mRNA, complete cds [NM_106529]	NM_106529		AT1G78815	-
4.81282	up	TH7	Arabidopsis thaliana thioredoxin H7 mRNA, complete cds [NM_104666]	NM_104666		AT1G59730	-
4.76191	up	AT3G44870	Arabidopsis thaliana S-adenosyl-L-methionine-dependent methyltransferase mRNA, complete cds [NM_114356]	NM_114356		AT3G44870	-
4.58621	up	AT3G45673	Arabidopsis thaliana uncharacterized protein mRNA, complete cds [NM_001125306]	NM_001125306		AT3G45673	-
4.56818	up	CSY1	Arabidopsis thaliana citrate synthase 1 mRNA, complete cds [NM_115736]	NM_115736		AT3G58740	-
4.40941	up	CYP709B1	Arabidopsis thaliana cytochrome P450, family 709, subfamily B, polypeptide 1 mRNA, complete cds [NM_130264]	NM_130264		AT2G46960	-
4.30138	up	FAMT	Arabidopsis thaliana farnesoic acid carboxyl-O-methyltransferase mRNA, complete cds [NM_114355]	NM_114355		AT3G44860	-
4.2714	up	AT4G29650	Arabidopsis thaliana cytidine deaminase 4 mRNA, complete cds [NM_119110]	NM_119110		AT4G29650	-
4.1219	up	ENODL10	Arabidopsis thaliana early nodulin-like protein 10 mRNA, complete cds [NM_125177]	NM_125177		AT5G57920	-
4.11698	up	UGT71C2	Arabidopsis thaliana UDP-glucosyl transferase 71C2 mRNA, complete cds [NM_128528]	NM_128528		AT2G29740	-
3.47509	up	MYB118	Arabidopsis thaliana myb domain protein 118 mRNA, complete cds [NM_113694]	NM_113694		AT3G27785	-
3.43916	up	AT2G37440	Arabidopsis thaliana DNAse I-like superfamily protein mRNA, complete cds [NM_129299]	NM_129299		AT2G37440	-
3.40522	up	AT4G04990	Arabidopsis thaliana uncharacterized protein mRNA, complete cds [NM_116738]	NM_116738		AT4G04990	-
3.35163	up	AT2G42350	Arabidopsis thaliana RING-H2 finger protein ATL40 mRNA, complete cds [NM_129797]	NM_129797		AT2G42350	-
3.3222	up	AT2G43870	Arabidopsis thaliana putative polygalacturonase /pectinase mRNA, complete cds [NM_129949]	NM_129949		AT2G43870	-
3.3107	up	AT1G05660	Arabidopsis thaliana pectin lyase-like protein mRNA, complete cds [NM_100446]	NM_100446		AT1G05660	-
3.23582	up	AT4G11020	Arabidopsis thaliana uncharacterized protein mRNA, complete cds [NM_117172]	NM_117172		AT4G11020	-
3.20065	up	AT4G29690	Arabidopsis thaliana alkaline-phosphatase-like protein mRNA, complete cds [NM_119114]	NM_119114		AT4G29690	-
3.14609	up	AT3G51760	Arabidopsis thaliana uncharacterized protein mRNA, complete cds [NM_001125349]	NM_001125349		AT3G51760	-
3.02845	up	B120	Arabidopsis thaliana G-type lectin S-receptor-like serine/threonine-protein kinase B120 mRNA, complete cds [NM_118259]	NM_118259		AT4G21390	-
3.00309	up	GRX480	Arabidopsis thaliana glutaredoxin-GRX480 mRNA, complete cds [NM_102616]	NM_102616		AT1G28480	-
2.9941	up	AT2G07673	Arabidopsis thaliana uncharacterized protein mRNA, complete cds [NM_126730]	NM_126730		AT2G07673	-
2.97224	up	AT3G43150	Arabidopsis thaliana uncharacterized protein mRNA, complete cds [NM_114183]	NM_114183		AT3G43150	-
2.97166	up	AT4G07820	Arabidopsis thaliana cysteine-rich secretory proteins, antigen 5 and pathogenesis-related protein 1 domain-containing protein mRNA, complete cds [NM_116854]	NM_116854		AT4G07820	-
2.97113	up	AT3G11850	Arabidopsis thaliana uncharacterized protein mRNA, complete cds [NM_112018]	NM_112018		AT3G11850	-
2.97002	up	AT3G25190	Arabidopsis thaliana vacuolar iron transporter homolog 2.1 mRNA, complete cds [NM_113425]	NM_113425		AT3G25190	-
2.92949	up	ZF1	Arabidopsis thaliana zinc-finger protein 1 mRNA, complete cds [NM_126145]	NM_126145		AT5G67450	-
2.91596	up	AT5G57480	Arabidopsis thaliana AAA-type ATPase family protein mRNA, complete cds [NM_125129]	NM_125129		AT5G57480	-
2.84054	up	AT3G50200	Arabidopsis thaliana uncharacterized protein mRNA, complete cds [NM_114880]	NM_114880		AT3G50200	-
2.72514	up	AT1G14250	Arabidopsis thaliana probable apyrase 5 mRNA, complete cds [NM_101291]	NM_101291		AT1G14250	-
2.59709	up	AT4G24110	Arabidopsis thaliana uncharacterized protein mRNA, complete cds [NM_118543]	NM_118543		AT4G24110	-
2.53082	up	BHLH101	88-L020255-065-002-H11-SeLB MPIZ-ADIS-065g Arabidopsis thaliana cDNA clone 002-H11, mRNA sequence [DR749601]			AT5G04150	-
2.49188	up	AT3G09480	Arabidopsis thaliana histone H2B mRNA, complete cds [NM_111782]	NM_111782		AT3G09480	-
2.48964	up	AT1G60130	Arabidopsis thaliana Mannose-binding lectin superfamily protein mRNA, complete cds [NM_104704]	NM_104704		AT1G60130	-
2.48195	up	AT3G48020	Arabidopsis thaliana Full-length cDNA Complete sequence from clone GSLTSIL93ZD05 of Silique of strain col-0 of Arabidopsis thaliana (thale cress) [BX822031]			AT3G48020	-
2.46493	up	RBL7	Arabidopsis thaliana RHOMBOID-like protein 7 mRNA, complete cds [NM_118436]	NM_118436		AT4G23070	-
2.45982	up	AT3G01580	Arabidopsis thaliana pentatricopeptide repeat-containing protein mRNA, complete cds [NM_111024]	NM_111024		AT3G01580	-
2.44565	up	HMA3	Arabidopsis thaliana putative inactive cadmium/zinc-transporting ATPase HMA3 mRNA, complete cds [NM_119158]	NM_119158		AT4G30120	-
2.40351	up	AT2G30350	Arabidopsis thaliana Excinuclease ABC, C subunit, N-terminal mRNA, complete cds [NM_179811]	NM_179811		AT2G30350	-
2.40143	up	AT4G31615	Arabidopsis thaliana transcriptional factor B3 family protein mRNA, complete cds [NM_148387]	NM_148387		AT4G31615	-
2.30726	up	ORC6	Arabidopsis thaliana origin recognition complex subunit 6 mRNA, complete cds [NM_102448]	NM_102448		AT1G26840	-
2.26296	up	PSD2	Arabidopsis thaliana phosphatidylserine decarboxylase 2 mRNA, complete cds [NM_125101]	NM_125101		AT5G57190	-
2.25958	up	AT1G47730	Arabidopsis thaliana putative F-box protein mRNA, complete cds [NM_103666]	NM_103666		AT1G47730	-
2.20497	up	AT4G35720	Arabidopsis thaliana uncharacterized protein mRNA, complete cds [NM_119737]	NM_119737		AT4G35720	-
2.20136	up	AT2G18480	Arabidopsis thaliana putative polyol transporter 3 mRNA, complete cds [NM_127404]	NM_127404		AT2G18480	-
2.18904	up	AT1G47480	Arabidopsis thaliana probable carboxylesterase 2 mRNA, complete cds [NM_103640]	NM_103640		AT1G47480	-
2.17954	up	WOX14	Arabidopsis thaliana WUSCHEL-related homeobox 14 mRNA, complete cds [NM_101922]	NM_101922		AT1G20700	-
2.17147	up	JLO	Arabidopsis thaliana protein JAGGED LATERAL ORGANS mRNA, complete cds [NM_116239]	NM_116239		AT4G00220	-
2.15585	up	SOB3	Arabidopsis thaliana AT-hook motif nuclear localized protein 29 mRNA, complete cds [NM_106300]	NM_106300		AT1G76500	-
2.10716	up	AT4G09940	Arabidopsis thaliana P-loop containing nucleoside triphosphate hydrolases superfamily protein mRNA, complete cds [NM_117062]	NM_117062		AT4G09940	-
2.08519	up	TI1	Arabidopsis thaliana trypsin inhibitor protein 1 mRNA, complete cds [NM_129912]	NM_129912		AT2G43510	-
2.0564	up	PE11	Arabidopsis thaliana pectinesterase 11 mRNA, complete cds [NM_127732]	NM_127732		AT2G21610	-
2.03933	up	AT4G32780	Arabidopsis thaliana phosphoinositide binding protein mRNA, complete cds [NM_119431]	NM_119431		AT4G32780	-
2.0187	up	AT2G48090	Arabidopsis thaliana uncharacterized protein mRNA, complete cds [NM_130376]	NM_130376		AT2G48090	-
2.01386	up	AT1G24807	Arabidopsis thaliana putative anthranilate synthase beta subunit mRNA, complete cds [NM_102313]	NM_102313		AT1G24807	-
2.00978	up	AT5G43530	Arabidopsis thaliana Helicase protein with RING/U-box domain mRNA, complete cds [NM_123719]	NM_123719		AT5G43530	-
2.00915	up	AT2G07728	Arabidopsis thaliana At2g07728 mRNA, partial sequence [AY461612]			AT2G07728	-
2.00074	up	PROPEP3	Arabidopsis thaliana elicitor peptide 3 mRNA, complete cds [NM_125889]	NM_125889		AT5G64905	-
15.0838	up	STS	Arabidopsis thaliana stachyose synthase mRNA, complete cds [NM_116428]	NM_116428		AT4G01970	-
14.7189	up	AT5G64640	AYBLJ42TR pooled cDNA populations Arabidopsis thaliana cDNA, mRNA sequence [EG497635]			AT5G64640	-
13.3717	up	AT3G14250	Arabidopsis thaliana RING/U-box superfamily protein mRNA, complete cds [NM_112283]	NM_112283		AT3G14250	-
11.8738	up	AT1G77240	Arabidopsis thaliana acyl-activating enzyme 2 mRNA, complete cds [NM_106373]	NM_106373		AT1G77240	-
11.5871	up	AT2G23200	Arabidopsis thaliana putative receptor-like protein kinase mRNA, complete cds [NM_127884]	NM_127884		AT2G23200	-
10.4769	up	AT1G75460	AV439905 Arabidopsis thaliana above-ground organ two to six-week old Arabidopsis thaliana cDNA clone APD21f06_f 3', mRNA sequence [AV439905]			AT1G75460	-
9.61117	up	AT2G17180	Arabidopsis thaliana protein DUO1-ACTIVATED ZINC FINGER 1 mRNA, complete cds [NM_127272]	NM_127272		AT2G17180	-
9.34064	up	CYP81F4	Arabidopsis thaliana cytochrome P450, family 81, subfamily F, polypeptide 4 mRNA, complete cds [NM_119904]	NM_119904		AT4G37410	-
9.00562	up	AT3G61720	Arabidopsis thaliana Ca2+dependent plant phosphoribosyltransferase family protein mRNA, complete cds [NM_116037]	NM_116037		AT3G61720	-
8.60518	up	AT1G17230	AYBEY77TF pooled cDNA populations Arabidopsis thaliana cDNA, mRNA sequence [EG521119]			AT1G17230	-
8.09135	up	GASA1	AYALO23TFB pooled cDNA populations Arabidopsis thaliana cDNA, mRNA sequence [EG427617]			AT1G75750	-
7.71173	up	AT5G48270	Arabidopsis thaliana uncharacterized protein mRNA, complete cds [NM_124202]	NM_124202		AT5G48270	-
7.47974	up	AT4G19530	Arabidopsis thaliana TIR-NBS-LRR class disease resistance protein mRNA, complete cds [NM_118073]	NM_118073		AT4G19530	-
6.51868	up	PYK10	Arabidopsis thaliana beta-glucosidase 23 mRNA, complete cds [NM_111760]	NM_111760		AT3G09260	-
6.34214	up	AT3G48450	Arabidopsis thaliana RPM1-interacting protein 4 (RIN4) mRNA, complete cds [NM_114704]	NM_114704		AT3G48450	-
5.72139	up	AT5G66985	Arabidopsis thaliana uncharacterized protein mRNA, complete cds [NM_126098]	NM_126098		AT5G66985	-
5.56722	up	AT3G23450	Arabidopsis thaliana uncharacterized protein mRNA, complete cds [NM_113248]	NM_113248		AT3G23450	-
5.50069	up	AT5G53810	Arabidopsis thaliana O-methyltransferase family protein mRNA, complete cds [NM_124760]	NM_124760		AT5G53810	-
5.38381	up	PMZ	Arabidopsis thaliana zinc finger (AN1-like) family protein mRNA, complete cds [NM_113740]	NM_113740		AT3G28210	-
5.18298	up	GSTU25	Arabidopsis thaliana glutathione S-transferase TAU 25 mRNA, complete cds [NM_101579]	NM_101579		AT1G17180	-
5.12786	up	AT1G35630	Arabidopsis thaliana protease-associated and C3HC4-type RING finger domain-containing protein mRNA, complete cds [NM_103264]	NM_103264		AT1G35630	-
4.98391	up	AT1G26400	Arabidopsis thaliana FAD-binding Berberine family protein mRNA, complete cds [NM_102404]	NM_102404		AT1G26400	-
4.77988	up	AT1G07160	Arabidopsis thaliana putative protein phosphatase 2C 2 mRNA, complete cds [NM_100590]	NM_100590		AT1G07160	-
4.76304	up	MAF5	Arabidopsis thaliana protein MADS AFFECTING FLOWERING 5 mRNA, complete cds [NM_001085330]	NM_001085330		AT5G65080	-
4.75056	up	AT5G05880	Arabidopsis thaliana UDP-glycosyltransferase 76C4 mRNA, complete cds [NM_120670]	NM_120670		AT5G05880	-
4.6224	up	ENDO 2	Arabidopsis thaliana endonuclease 2 mRNA, complete cds [NM_105500]	NM_105500		AT1G68290	-
4.5141	up	AT4G40080	Arabidopsis thaliana putative clathrin assembly protein mRNA, complete cds [NM_120173]	NM_120173		AT4G40080	-
3.98382	up	AT1G66920	Arabidopsis thaliana putative serine/threonine protein kinase mRNA, complete cds [NM_105363]	NM_105363		AT1G66920	-
3.65612	up	AT3G61230	Arabidopsis thaliana GATA type zinc finger transcription factor family protein mRNA, complete cds [NM_115987]	NM_115987		AT3G61230	-
3.60729	up	ATGSTF13	Arabidopsis thaliana glutathione S-transferase F13 mRNA, complete cds [NM_116141]	NM_116141		AT3G62760	-
3.60011	up	AT1G74780	BP646698 RAFL19 Arabidopsis thaliana cDNA clone RAFL19-73-A15 3', mRNA sequence [BP646698]			AT1G74780	-
3.57852	up	AT2G32190	Arabidopsis thaliana uncharacterized protein mRNA, complete cds [NM_001084521]	NM_001084521		AT2G32190	-
3.375	up	HEC1	Arabidopsis thaliana transcription factor HEC1 mRNA, complete cds [NM_126106]	NM_126106		AT5G67060	-
3.23622	up	AT1G35190	Arabidopsis thaliana 2-oxoglutarate (2OG) and Fe(II)-dependent oxygenase superfamily protein mRNA, complete cds [NM_001084195]	NM_001084195		AT1G35190	-
3.21278	up	PUP4	Arabidopsis thaliana purine permease 4 mRNA, complete cds [NM_001198190]	NM_001198190		AT1G30840	-
3.15539	up	AT5G06740	Arabidopsis thaliana concanavalin A-like lectin kinase-like protein mRNA, complete cds [NM_120757]	NM_120757		AT5G06740	-
3.12029	up	PHO1	Arabidopsis thaliana phosphate transporter PHO1 mRNA, complete cds [NM_113246]	NM_113246		AT3G23430	-
3.0793	up	DIN10	Arabidopsis thaliana putative galactinol--sucrose galactosyltransferase 6 mRNA, complete cds [NM_001036833]	NM_001036833		AT5G20250	-
3.07258	up	AT5G04860	Arabidopsis thaliana uncharacterized protein mRNA, complete cds [NM_120568]	NM_120568		AT5G04860	-
3.05969	up	AT3G04640	Arabidopsis thaliana glycine-rich protein mRNA, complete cds [NM_001084637]	NM_001084637		AT3G04640	-
2.96518	up	PGSIP3	Arabidopsis thaliana UDP-glucuronate:xylan alpha-glucuronosyltransferase 2 mRNA, complete cds [NM_119487]	NM_119487		AT4G33330	-
2.75519	up	AT5G10090	Arabidopsis thaliana CC-tetratricopeptide repeat protein mRNA, complete cds [NM_121047]	NM_121047		AT5G10090	-
2.74209	up	CORI3	Arabidopsis thaliana cystine lyase CORI3 mRNA, complete cds [NM_179099]	NM_179099		AT4G23600	-
2.73088	up	ATX1	Arabidopsis thaliana histone-lysine N-methyltransferase ATX1 mRNA, complete cds [NM_179839]	NM_179839		AT1G66240	-
2.72563	up	AT3G20370	Arabidopsis thaliana TRAF-like family protein mRNA, complete cds [NM_112928]	NM_112928		AT3G20370	-
2.67248	up	CYP79B2	Arabidopsis thaliana tryptophan N-monooxygenase 1 mRNA, complete cds [NM_120158]	NM_120158		AT4G39950	-
2.59262	up	AT3G25260	Arabidopsis thaliana probable peptide/nitrate transporter mRNA, complete cds [NM_113432]	NM_113432		AT3G25260	-
2.57211	up	THI2.1	Arabidopsis thaliana thionin 2.1 mRNA, complete cds [NM_105885]	NM_105885		AT1G72260	-
2.56059	up	AKN2	Arabidopsis thaliana adenosine-5'-phosphosulfate-kinase 2 mRNA, complete cds [NM_120157]	NM_120157		AT4G39940	-
2.49514	up	AT1G70270	Arabidopsis thaliana uncharacterized protein mRNA, complete cds [NM_105695]	NM_105695		AT1G70270	-
2.47298	up	AT3G10320	BP598803 RAFL16 Arabidopsis thaliana cDNA clone RAFL16-04-L10 3', mRNA sequence [BP598803]			AT3G10320	-
2.44414	up	AT2G45500	Arabidopsis thaliana AAA-type ATPase-like protein mRNA, complete cds [NM_001084594]	NM_001084594		AT2G45500	-
2.44014	up	AT5G47920	Arabidopsis thaliana uncharacterized protein mRNA, complete cds [NM_124166]	NM_124166		AT5G47920	-
2.41858	up	AT2G37980	Arabidopsis thaliana O-fucosyltransferase family protein mRNA, complete cds [NM_129355]	NM_129355		AT2G37980	-
2.41776	up	AT2G31130	Arabidopsis thaliana uncharacterized protein mRNA, complete cds [NM_128669]	NM_128669		AT2G31130	-
2.40338	up	AT4G13840	Arabidopsis thaliana HXXXD-type acyl-transferase-like protein mRNA, complete cds [NM_117458]	NM_117458		AT4G13840	-
2.40215	up	AT1G33110	Arabidopsis thaliana MATE efflux family protein mRNA, complete cds [NM_103045]	NM_103045		AT1G33110	-
2.40015	up	NPY4	Arabidopsis thaliana BTB/POZ domain-containing protein NPY4 mRNA, complete cds [NM_127869]	NM_127869		AT2G23050	-
2.38176	up	ACD11	Arabidopsis thaliana glycolipid transfer protein ACD11 mRNA, complete cds [NM_129023]	NM_129023		AT2G23050	-
2.38165	up	PPa4	Arabidopsis thaliana pyrophosphorylase 4 mRNA, complete cds [NM_115222]	NM_115222		AT3G53620	-
2.37992	up	AT4G14090	Arabidopsis thaliana anthocyanin 5-O-glucosyltransferase mRNA, complete cds [NM_117485]	NM_117485		AT4G14090	-
2.33991	up	CYP83B1	Arabidopsis thaliana cytochrome P450 83B1 mRNA, complete cds [NM_119299]	NM_119299		AT4G31500	-
2.31358	up	AT2G16760	Arabidopsis thaliana uncharacterized protein mRNA, complete cds [NM_127228]	NM_127228		AT2G16760	-
2.30278	up	ARI8	Arabidopsis thaliana putative E3 ubiquitin-protein ligase ARI8 mRNA, complete cds [NM_105217]	NM_105217		AT1G65430	-
2.30185	up	AT2G25220	Arabidopsis thaliana protein kinase family protein mRNA, complete cds [NM_128079]	NM_128079		AT2G25220	-
2.28917	up	G6PD5	Arabidopsis thaliana glucose-6-phosphate dehydrogenase 5 mRNA, complete cds [NM_001035703]	NM_001035703		AT3G27300	-
2.26547	up	MEE34	Arabidopsis thaliana protein MATERNAL EFFECT EMBRYO ARREST 34 mRNA, complete cds [NM_001202930]	NM_001202930		AT3G11270	-
2.25944	up	JAZ10	Arabidopsis thaliana protein TIFY 9 mRNA, complete cds [NM_121325]	NM_121325		AT5G13220	-
2.25875	up	LCB2	Arabidopsis thaliana serine palmitoyltransferase subunit LCB2 mRNA, complete cds [NM_001036855]	NM_001036855		AT5G23670	-
2.25634	up	MRH1	Arabidopsis thaliana putative LRR receptor-like serine/threonine-protein kinase MRH1 mRNA, complete cds [NM_117980]	NM_117980		AT4G18640	-
2.25547	up	AT4G05430	Arabidopsis thaliana carbohydrate-binding X8 domain-containing protein mRNA, complete cds [NM_116782]	NM_116782		AT4G05430	-
2.25023	up	AT1G21065	Arabidopsis thaliana uncharacterized protein mRNA, complete cds [NM_101960]	NM_101960		AT1G21065	-
2.2319	up	SAG29	Arabidopsis thaliana senescence-associated protein 29 mRNA, complete cds [NM_121320]	NM_121320		AT5G13170	-
2.22923	up	AT1G75360	Arabidopsis thaliana uncharacterized protein mRNA, complete cds [NM_106190]	NM_106190		AT1G75360	-
2.22019	up	AT3G48990	Arabidopsis thaliana 4-coumarate--CoA ligase-like 10 mRNA, complete cds [NM_114758]	NM_114758		AT3G48990	-
2.21792	up	AT2G37390	Arabidopsis thaliana chloroplast-targeted copper chaperone protein mRNA, complete cds [NM_001202770]	NM_001202770		AT2G37390	-
2.21269	up	AT5G16480	Arabidopsis thaliana atypical dual-specificity phosphatase 5 mRNA, complete cds [NM_121653]	NM_121653		AT5G16480	-
2.20595	up	AT5G62150	Arabidopsis thaliana peptidoglycan-binding LysM domain-containing protein mRNA, complete cds [NM_125608]	NM_125608		AT5G62150	-
2.20594	up	AHL22	Arabidopsis thaliana AT-hook motif nuclear-localized protein 22 mRNA, complete cds [NM_130105]	NM_130105		AT2G45430	-
2.18354	up	UCC2	151896 CERES-148 Arabidopsis thaliana cDNA clone 118921 5', mRNA sequence [DR339542]			AT2G44790	-
2.13685	up	FaTA	Arabidopsis thaliana fatA acyl-ACP thioesterase mRNA, complete cds [NM_113415]	NM_113415		AT3G25110	-
2.10652	up	AGL15	Arabidopsis thaliana agamous-like MADS-box protein AGL15 mRNA, complete cds [NM_121382]	NM_121382		AT5G13790	-
2.10311	up	AT3G22600	Arabidopsis thaliana protease inhibitor/seed storage/lipid transfer protein (LTP) family protein mRNA, complete cds [NM_113159]	NM_113159		AT3G22600	-
2.08987	up	BR6OX2	Arabidopsis thaliana brassinosteroid-6-oxidase 2 mRNA, complete cds [NM_113917]	NM_113917		AT3G30180	-
2.07612	up	AT5G25400	Arabidopsis thaliana nucleotide-sugar transporter family protein mRNA, complete cds [NM_122449]	NM_122449		AT5G25400	-
2.07212	up	SOT17	Arabidopsis thaliana sulfotransferase 17 mRNA, complete cds [NM_101717]	NM_101717		AT1G18590	-
2.06044	up	NFD1	Arabidopsis thaliana 50S ribosomal protein L21 mRNA, complete cds [NM_119240]	NM_119240		AT3G51880	-
2.05531	up	ECHIA	Arabidopsis thaliana enoyl-CoA hydratase/isomerase A mRNA, complete cds [NM_117717]	NM_117717		AT4G16210	-
2.04085	up	MEE16	Arabidopsis thaliana putative RING-H2 finger protein ATL49 mRNA, complete cds [NM_127421]	NM_127421		AT2G18650	-
2.02665	up	SYP121	Arabidopsis thaliana syntaxin-121 mRNA, complete cds [NM_112015]	NM_112015		AT3G11820	-
2.02661	up	AT1G14130	Arabidopsis thaliana 2-oxoglutarate (2OG) and Fe(II)-dependent oxygenase-like protein mRNA, complete cds [NM_101278]	NM_101278		AT1G14130	-
2.02217	up	AT4G10240	Arabidopsis thaliana B-box type zinc finger-containing protein mRNA, complete cds [NM_117092]	NM_117092		AT4G10240	-
2.01191	up	AT1G44800	Arabidopsis thaliana bidirectional amino acid transporter SIAR1 mRNA, complete cds [NM_103561]	NM_103561		AT1G44800	-
2.01166	up	UTR1	Arabidopsis thaliana UDP-galactose transporter 1 mRNA, complete cds [NM_126336]	NM_126336		AT2G02810	-
2.00915	up	TI2	Arabidopsis thaliana trypsin inhibitor protein 2 mRNA, complete cds [NM_129913]	NM_129913		AT2G43520	-
3.52618	up	AT1G48640	Arabidopsis thaliana transmembrane amino acid transporter family protein mRNA, complete cds [NM_103760]	NM_103760		AT1G48640	-
74.4123	up	AT2G03937	Arabidopsis thaliana putative defensin-like protein 58 mRNA, complete cds [NM_001036236]	NM_001036236		AT2G03937	NA
63.4598	up	AT4G04402	Arabidopsis thaliana putative two-component phosphorelay mediator mRNA, complete cds [NM_148223]	NM_148223		AT4G04402	NA
32.8843	up	AT5G42232	Arabidopsis thaliana defensin-like protein 115 mRNA, complete cds [NM_001036918]	NM_001036918		AT5G42232	NA
32.1845	up	AT2G27535	Arabidopsis thaliana ribosomal protein L10A family protein mRNA, complete cds [NM_179774]	NM_179774		AT2G27535	NA
31.5171	up	AT4G16080	Arabidopsis thaliana uncharacterized protein mRNA, complete cds [NM_117701]	NM_117701		AT4G16080	NA
27.9417	up	AT2G42460	Arabidopsis thaliana TRAF-like family protein mRNA, complete cds [NM_129807]	NM_129807		AT2G42460	NA
27.1414	up	SCRL14	Arabidopsis thaliana protein SCR-LIKE 14 mRNA, complete cds [NM_001036617]	NM_001036617		AT4G22115	NA
26.5946	up	AT2G03913	Arabidopsis thaliana putative defensin-like protein 57 mRNA, complete cds [NM_001035890]	NM_001035890		AT2G03913	NA
24.8382	up	AT5G63225	Arabidopsis thaliana glycosyl hydrolase family protein 17 mRNA, complete cds [NM_001085319]	NM_001085319		AT5G63225	NA
24.2133	up	AT2G03955	Arabidopsis thaliana putative defensin-like protein 60 mRNA, complete cds [NM_001036237]	NM_001036237		AT2G03955	NA
23.0294	up	AT1G49420	Arabidopsis thaliana metal ion binding protein mRNA, complete cds [NM_103832]	NM_103832		AT1G49420	NA
20.7049	up	AT5G26810	Arabidopsis thaliana putative pectinesterase 52 mRNA, complete cds [NM_122563]	NM_122563		AT5G26810	NA
19.5405	up	AT1G43171	Arabidopsis thaliana uncharacterized protein mRNA, complete cds [NM_001123957]	NM_001123957		AT1G43171	NA
19.1476	up	AT5G55150	Arabidopsis thaliana uncharacterized protein mRNA, complete cds [NM_124897]	NM_124897		AT5G55150	NA
19.0727	up	LCR55	Arabidopsis thaliana low-molecular-weight cysteine-rich 55 mRNA, complete cds [NM_001035660]	NM_001035660		AT3G20997	NA
18.4947	up	AT2G22942	Arabidopsis thaliana growth factor protein mRNA, complete cds [NM_001124893]	NM_001124893		AT2G22942	NA
17.1004	up	LCR83	Arabidopsis thaliana pollen coat protein-like cystein rich protein mRNA, complete cds [NM_001036997]	NM_001036997		AT5G54225	NA
16.7583	up	AT1G21245	Arabidopsis thaliana Protein kinase superfamily protein mRNA, complete cds [NM_148476]	NM_148476		AT1G21245	NA
15.9982	up	AT3G24690	Arabidopsis thaliana uncharacterized protein mRNA, complete cds [NM_113380]	NM_113380		AT3G24690	NA
15.1477	up	AT5G54067	Arabidopsis thaliana uncharacterized protein mRNA, complete cds [NM_148128]	NM_148128		AT5G54067	NA
15.03	up	AT1G62301	Arabidopsis thaliana uncharacterized protein mRNA, complete cds [NM_001124060]	NM_001124060		AT1G62301	NA
13.6496	up	AT5G46130	Arabidopsis thaliana uncharacterized protein mRNA, complete cds [NM_123982]	NM_123982		AT5G46130	NA
12.6633	up	AT2G05060	Arabidopsis thaliana protein kinase family protein mRNA, complete cds [NM_126536]	NM_126536		AT2G05060	NA
12.0115	up	AT1G31090	Arabidopsis thaliana F-box domain-containing protein mRNA, complete cds [NM_102848]	NM_102848		AT1G31090	NA
11.9503	up	AT1G76954	Arabidopsis thaliana putative defensin-like protein 280 mRNA, complete cds [NM_001036211]	NM_001036211		AT1G76954	NA
11.6931	up	CYP702A5	BP582858 RAFL14 Arabidopsis thaliana cDNA clone RAFL14-38-G05 3', mRNA sequence [BP582858]			AT4G15393	NA
11.6837	up	AGL83	Arabidopsis thaliana protein AGAMOUS-LIKE 83 mRNA, complete cds [NM_124326]	NM_124326		AT5G49490	NA
11.5975	up	AT5G20045	Arabidopsis thaliana uncharacterized protein mRNA, complete cds [NM_203085]	NM_203085		AT5G20045	NA
11.4752	up	AGL53	Arabidopsis thaliana protein AGAMOUS-LIKE 53 mRNA, complete cds [NM_122589]	NM_122589		AT5G27070	NA
11.4311	up	AT1G08985	Arabidopsis thaliana AP2/B3-like transcriptional factor family protein mRNA, complete cds [NM_179289]	NM_179289		AT1G08985	NA
11.3854	up	AT1G62420	Arabidopsis thaliana uncharacterized protein mRNA, complete cds [NM_104922]	NM_104922		AT1G62420	NA
11.0367	up	AT1G30974	Arabidopsis thaliana plant thionin family protein mRNA, complete cds [NM_001123922]	NM_001123922		AT1G30974	NA
10.4407	up	AT4G14276	Arabidopsis thaliana defensin-like protein 21 mRNA, complete cds [NM_001036559]	NM_001036559		AT4G14276	NA
10.2531	up	AT3G45093	Arabidopsis thaliana defensin-like protein 255 mRNA, complete cds [NM_001035733]	NM_001035733		AT3G45093	NA
10.1089	up	AT4G05360	Arabidopsis thaliana zinc knuckle (CCHC-type) family protein mRNA, complete cds [NM_116775]	NM_116775		AT4G05360	NA
10.0948	up	AT1G47497	Arabidopsis thaliana RNase H domain-containing protein mRNA, complete cds [NM_001084217]	NM_001084217		AT1G47497	NA
9.92328	up	AT5G52605	Arabidopsis thaliana putative defensin-like protein 20 mRNA, complete cds [NM_001036986]	NM_001036986		AT5G52605	NA
9.79531	up	AT1G48325	Arabidopsis thaliana uncharacterized protein mRNA, complete cds [NM_202260]	NM_202260		AT1G48325	NA
9.54028	up	AT2G24480	Arabidopsis thaliana C3HC4-type RING finger domain-containing protein mRNA, complete cds [NM_128009]	NM_128009		AT2G24480	NA
9.14616	up	AT1G23500	Arabidopsis thaliana GDSL esterase/lipase mRNA, complete cds [NM_102199]	NM_102199		AT1G23500	NA
9.10762	up	AT5G16453	Arabidopsis thaliana defensin-like protein 24 mRNA, complete cds [NM_001036814]	NM_001036814		AT5G16453	NA
9.05205	up	AT5G35405	Arabidopsis thaliana ECA1 gametogenesis related family protein mRNA, complete cds [NM_001085169]	NM_001085169		AT5G35405	NA
9.02966	up	AT2G36053	Arabidopsis thaliana uncharacterized protein mRNA, complete cds [NM_001124978]	NM_001124978		AT2G36053	NA
9.01964	up	AT3G02430	Arabidopsis thaliana uncharacterized protein mRNA, complete cds [NM_111110]	NM_111110		AT3G02430	NA
8.95931	up	AT4G24975	Arabidopsis thaliana self-incompatibility S1 family protein mRNA, complete cds [NM_148373]	NM_148373		AT4G24975	NA
8.7447	up	AT1G02405	Arabidopsis thaliana proline-rich family protein mRNA, complete cds [NM_148428]	NM_148428		AT1G02405	NA
8.73697	up	AT5G19172	Arabidopsis thaliana defensin-like protein 49 mRNA, complete cds [NM_001036824]	NM_001036824		AT5G19172	NA
8.7081	up	AT5G44345	Arabidopsis thaliana F-box associated ubiquitination effector family protein mRNA, complete cds [NM_148086]	NM_148086		AT5G44345	NA
8.5985	up	AT3G44755	Arabidopsis thaliana uncharacterized protein mRNA, complete cds [NM_148840]	NM_148840		AT3G44755	NA
8.57358	up	AT4G22230	Arabidopsis thaliana defensin-like protein 96 mRNA, complete cds [NM_118348]	NM_118348		AT4G22230	NA
8.48863	up	AT3G44006	Arabidopsis thaliana uncharacterized protein mRNA, complete cds [NM_001125295]	NM_001125295		AT3G44006	NA
8.41429	up	AT5G40595	Arabidopsis thaliana uncharacterized protein mRNA, complete cds [NM_148064]	NM_148064		AT5G40595	NA
8.37728	up	AT4G17780	Arabidopsis thaliana putative F-box protein mRNA, complete cds [NM_117887]	NM_117887		AT4G17780	NA
8.36302	up	AT5G56369	Arabidopsis thaliana putative defensin-like protein 283 mRNA, complete cds [NM_001037005]	NM_001037005		AT5G56369	NA
8.31624	up	AT5G52700	Arabidopsis thaliana copper transport family protein mRNA, complete cds [NM_124648]	NM_124648		AT5G52700	NA
7.89831	up	AT5G43175	Arabidopsis thaliana transcription factor bHLH139 mRNA, complete cds [NM_148080]	NM_148080		AT5G43175	NA
7.88629	up	AT1G69828	Arabidopsis thaliana putative defensin-like protein 36 mRNA, complete cds [NM_001036182]	NM_001036182		AT1G69828	NA
7.68058	up	AT3G11405	Arabidopsis thaliana uncharacterized protein mRNA, complete cds [NM_202554]	NM_202554		AT3G11405	NA
7.63234	up	AT3G29340	Arabidopsis thaliana C2H2-type zinc finger protein mRNA, complete cds [NM_113859]	NM_113859		AT3G29340	NA
7.50736	up	AT2G21725	Arabidopsis thaliana putative defensin-like protein 79 mRNA, complete cds [NM_001036315]	NM_001036315		AT2G21725	NA
7.48436	up	AT4G04601	Arabidopsis thaliana uncharacterized protein mRNA, complete cds [NM_001125459]	NM_001125459		AT4G04601	NA
7.46967	up	AT3G27680	Arabidopsis thaliana self-incompatibility S1 family protein mRNA, complete cds [NM_113684]	NM_113684		AT3G27680	NA
7.45396	up	AT5G42957	Arabidopsis thaliana uncharacterized protein mRNA, complete cds [NM_148078]	NM_148078		AT5G42957	NA
7.28885	up	AT3G46140	Arabidopsis thaliana protein kinase-related protein mRNA, complete cds [NM_114483]	NM_114483		AT3G46140	NA
7.25378	up	AT3G61111	Arabidopsis thaliana zinc-binding ribosomal protein family protein mRNA, complete cds [NM_001125399]	NM_001125399		AT3G61111	NA
7.22723	up	AT3G54530	Arabidopsis thaliana uncharacterized protein mRNA, complete cds [NM_115310]	NM_115310		AT3G54530	NA
7.22174	up	AT1G09157	Arabidopsis thaliana uncharacterized protein mRNA, complete cds [NM_001035933]	NM_001035933		AT1G09157	NA
7.2105	up	AT2G05752	Arabidopsis thaliana uncharacterized protein mRNA, complete cds [NM_147249]	NM_147249		AT2G05752	NA
7.11874	up	AT4G00695	Arabidopsis thaliana uncharacterized protein mRNA, complete cds [NM_001203717]	NM_001203717		AT4G00695	NA
7.01913	up	AT3G50020	Arabidopsis thaliana PR-6 proteinase inhibitor family protein mRNA, complete cds [NM_114862]	NM_114862		AT3G50020	NA
6.84941	up	AT1G20740	Arabidopsis thaliana uncharacterized protein mRNA, complete cds [NM_101926]	NM_101926		AT1G20740	NA
6.70204	up	AGL51	Arabidopsis thaliana protein agamous-like 51 mRNA, complete cds [NM_202771]	NM_202771		AT4G02235	NA
6.29922	up	AT1G72141	Arabidopsis thaliana uncharacterized protein mRNA, complete cds [NM_001124114]	NM_001124114		AT1G72141	NA
6.27877	up	AT3G20155	Arabidopsis thaliana uncharacterized protein mRNA, complete cds [NM_148734]	NM_148734		AT3G20155	NA
6.21658	up	AT4G33590	Arabidopsis thaliana uncharacterized protein mRNA, complete cds [NM_119515]	NM_119515		AT4G33590	NA
6.15466	up	AT5G25425	Arabidopsis thaliana glycine-rich protein mRNA, complete cds [NM_147915]	NM_147915		AT5G25425	NA
5.94245	up	AT1G23074	Arabidopsis thaliana uncharacterized protein mRNA, complete cds [NM_001123863]	NM_001123863		AT1G23074	NA
5.75439	up	AT1G58245	Arabidopsis thaliana plant thionin family protein mRNA, complete cds [NM_001084271]	NM_001084271		AT1G58245	NA
5.68356	up	AT3G50540	Arabidopsis thaliana uncharacterized protein mRNA, complete cds [NM_114914]	NM_114914		AT3G50540	NA
5.53824	up	AT3G20380	Arabidopsis thaliana TRAF-like family protein mRNA, complete cds [NM_112929]	NM_112929		AT3G20380	NA
5.4287	up	AT3G52561	Arabidopsis thaliana uncharacterized protein mRNA, complete cds [NM_001125352]	NM_001125352		AT3G52561	NA
5.38354	up	PYL12	Arabidopsis thaliana abscisic acid receptor PYL12 mRNA, complete cds [NM_123955]	NM_123955		AT5G45870	NA
5.37836	up	RAP2.9	Arabidopsis thaliana ethylene-responsive transcription factor RAP2-9 mRNA, complete cds [NM_179009]	NM_179009		AT4G06746	NA
5.20791	up	AT5G65005	Arabidopsis thaliana nucleic acid binding protein mRNA, complete cds [NM_001161325]	NM_001161325		AT5G65005	NA
5.0855	up	DYT1	Arabidopsis thaliana transcription factor DYSFUNCTIONAL TAPETUM 1 mRNA, complete cds [NM_118253]	NM_118253		AT4G21330	NA
5.08385	up	AT2G41360	Arabidopsis thaliana putative F-box/kelch-repeat protein mRNA, complete cds [NM_129699]	NM_129699		AT2G41360	NA
5.0089	up	AT4G15056	Arabidopsis thaliana uncharacterized protein mRNA, complete cds [NM_148324]	NM_148324		AT4G15056	NA
4.9222	up	AT3G13437	Arabidopsis thaliana uncharacterized protein mRNA, complete cds [NM_001084676]	NM_001084676		AT3G13437	NA
4.79584	up	AT1G56415	Arabidopsis thaliana uncharacterized protein mRNA, complete cds [NM_202311]	NM_202311		AT1G56415	NA
4.69645	up	AT3G44170	Arabidopsis thaliana uncharacterized protein mRNA, complete cds [NM_114285]	NM_114285		AT3G44170	NA
4.38948	up	AT5G03435	Arabidopsis thaliana Ca2+dependent plant phosphoribosyltransferase family protein mRNA, complete cds [NM_147835]	NM_147835		AT5G03435	NA
4.21656	up	AT1G45403	Arabidopsis thaliana membrane protein mRNA, complete cds [NM_103596]	NM_103596		AT1G45403	NA
4.21077	up	AT5G41290	Arabidopsis thaliana cysteine-rich repeat secretory protein 58 mRNA, complete cds [NM_123494]	NM_123494		AT5G41290	NA
4.1902	up	AT5G11620	Arabidopsis thaliana SWIM zinc finger family protein / mitogen-activated protein kinase kinase kinase (MAPKKK)-related mRNA, complete cds [NM_121200]	NM_121200		AT5G11620	NA
4.18447	up	AT1G29830	Arabidopsis thaliana Magnesium transporter CorA-like family protein mRNA, complete cds [NM_102723]	NM_102723		AT1G29830	NA
4.09917	up	SCRL11	Arabidopsis thaliana S locus cysteine-rich protein 11 mRNA, complete cds [NM_001036571]	NM_001036571		AT4G15733	NA
4.06979	up	AT5G53205	Arabidopsis thaliana uncharacterized protein mRNA, complete cds [NM_001125951]	NM_001125951		AT5G53205	NA
4.06939	up	UBQ9	Arabidopsis thaliana polyubiquitin 9 mRNA, complete cds [NM_123123]	NM_123123		AT5G37640	NA
4.0262	up	AT5G55440	Arabidopsis thaliana uncharacterized protein mRNA, complete cds [NM_124926]	NM_124926		AT5G55440	NA
3.94637	up	AT2G27430	Arabidopsis thaliana armadillo/beta-catenin-like repeat-containing protein mRNA, complete cds [NM_128303]	NM_128303		AT2G27430	NA
3.89253	up	AT3G29636	Arabidopsis thaliana transferase-related protein mRNA, complete cds [NM_148766]	NM_148766		AT3G29636	NA
3.87087	up	AT2G39782	Arabidopsis thaliana uncharacterized protein mRNA, complete cds [NM_001125007]	NM_001125007		AT2G39782	NA
3.7523	up	AT1G20730	Arabidopsis thaliana uncharacterized protein mRNA, complete cds [NM_101925]	NM_101925		AT1G20730	NA
3.69296	up	AT2G41910	Arabidopsis thaliana putative protein serine/threonine kinase mRNA, complete cds [NM_129755]	NM_129755		AT2G41910	NA
3.68801	up	AT5G55132	Arabidopsis thaliana defensin-like protein 85 mRNA, complete cds [NM_180595]	NM_180595		AT5G55132	NA
3.64947	up	MES13	Arabidopsis thaliana methyl esterase 13 mRNA, complete cds [NM_102400]	NM_102400		AT1G26360	NA
3.42855	up	AGL75	Arabidopsis thaliana protein AGAMOUS-LIKE 75 mRNA, complete cds [NM_123485]	NM_123485		AT5G41200	NA
3.18013	up	AT3G02960	Arabidopsis thaliana heavy-metal-associated domain-containing protein mRNA, complete cds [NM_111166]	NM_111166		AT3G02960	NA
3.00893	up	AT3G07195	Arabidopsis thaliana RPM1-interacting protein 4 (RIN4) family protein mRNA, complete cds [NM_148695]	NM_148695		AT3G07195	NA
2.97662	up	AT4G31640	Arabidopsis thaliana B3 domain-containing protein REM5 mRNA, complete cds [NM_119313]	NM_119313		AT4G31640	NA
2.8999	up	AT3G14540	Arabidopsis thaliana terpenoid synthase 19 mRNA, complete cds [NM_112314]	NM_112314		AT3G14540	NA
2.86348	up	AT1G33020	Arabidopsis thaliana F-box and associated interaction domain-containing protein mRNA, complete cds [NM_103035]	NM_103035		AT1G33020	NA
2.83582	up	AT1G20875	Arabidopsis thaliana uncharacterized protein mRNA, complete cds [NM_001123848]	NM_001123848		AT1G20875	NA
2.75873	up	AT3G50373	Arabidopsis thaliana uncharacterized protein mRNA, complete cds [NM_148867]	NM_148867		AT3G50373	NA
2.75119	up	AT5G35603	Arabidopsis thaliana uncharacterized protein mRNA, complete cds [NM_001161276]	NM_001161276		AT5G35603	NA
2.68497	up	AT1G29290	Arabidopsis thaliana uncharacterized protein mRNA, complete cds [NM_102669]	NM_102669		AT1G29290	NA
2.68112	up	LCR76	Arabidopsis thaliana low-molecular-weight cysteine-rich 76 mRNA, complete cds [NM_001036383]	NM_001036383		AT2G31953	NA
2.6374	up	AT4G24310	Arabidopsis thaliana uncharacterized protein mRNA, complete cds [NM_118564]	NM_118564		AT4G24310	NA
2.62542	up	AT1G59722	Arabidopsis thaliana uncharacterized protein mRNA, complete cds [NM_148610]	NM_148610		AT1G59722	NA
2.5464	up	NAC044	Arabidopsis thaliana NAC domain containing protein 44 mRNA, complete cds [NM_111026]	NM_111026		AT3G01600	NA
2.54413	up	AT4G34800	Arabidopsis thaliana SAUR-like auxin-responsive protein mRNA, complete cds [NM_119646]	NM_119646		AT4G34800	NA
2.52709	up	ALL1	Arabidopsis thaliana aldolase like protein mRNA, complete cds [NM_118540]	NM_118540		AT4G24080	NA
2.44413	up	AGL105	Arabidopsis thaliana protein AGAMOUS-LIKE 105 mRNA, complete cds [NM_148055]	NM_148055		AT5G37415	NA
2.438	up	AT4G19630	Arabidopsis thaliana winged-helix DNA-binding transcription factor family protein mRNA, complete cds [NM_118083]	NM_118083		AT4G19630	NA
2.37729	up	LCR56	Arabidopsis thaliana low-molecular-weight cysteine-rich 56 mRNA, complete cds [NM_001035659]	NM_001035659		AT3G20993	NA
2.31985	up	AT5G42330	Arabidopsis thaliana uncharacterized protein mRNA, complete cds [NM_123598]	NM_123598		AT5G42330	NA
2.29249	up	AT3G51930	Arabidopsis thaliana transducin/WD40 domain-containing protein mRNA, complete cds [NM_115052]	NM_115052		AT3G51930	NA
2.2445	up	AT4G26055	Arabidopsis thaliana uncharacterized protein mRNA, complete cds [NM_001125587]	NM_001125587		AT4G26055	NA
2.22506	up	5PTASE11	Arabidopsis thaliana Type I inositol-1,4,5-trisphosphate 5-phosphatase 11 mRNA, complete cds [NM_103644]	NM_103644		AT1G47510	NA
2.15047	up	AT1G63320	Arabidopsis thaliana pentatricopeptide repeat-containing protein mRNA, complete cds [NM_105011]	NM_105011		AT1G63320	NA
2.12	up	SWI1	Arabidopsis thaliana protein DYAD mRNA, complete cds [NM_124512]	NM_124512		AT5G51330	NA
2.05995	up	AT5G65740	Arabidopsis thaliana zinc ion binding protein mRNA, complete cds [NM_125971]	NM_125971		AT5G65740	NA
2.04506	up	AT5G24060	Arabidopsis thaliana pentatricopeptide repeat-containing protein-like protein mRNA, complete cds [NM_122311]	NM_122311		AT5G24060	NA
2.03977	up	AT4G10845	AYALY04TF pooled cDNA populations Arabidopsis thaliana cDNA, mRNA sequence [EG425290]			AT4G10845	NA
2.03234	up	MED10A	Arabidopsis thaliana Mediator complex, subunit Med10 mRNA, complete cds [NM_123556]	NM_123556		AT5G41910	NA
2.01706	up	AT1G23935	Arabidopsis thaliana uncharacterized protein mRNA, complete cds [NM_202174]	NM_202174		AT1G23935	NA
20.0452	up	AT4G13680	Arabidopsis thaliana uncharacterized protein mRNA, complete cds [NM_117442]	NM_117442		AT4G13680	NA
13.0326	up	AT3G22080	Arabidopsis thaliana TRAF-like family protein mRNA, complete cds [NM_113104]	NM_113104		AT3G22080	NA
12.5283	up	AT4G25930	Arabidopsis thaliana uncharacterized protein mRNA, complete cds [NM_118726]	NM_118726		AT4G25930	NA
10.4136	up	AT3G58980	Arabidopsis thaliana F-box/LRR-repeat protein mRNA, complete cds [NM_115760]	NM_115760		AT3G58980	NA
8.06096	up	AT3G22345	Arabidopsis thaliana uncharacterized protein mRNA, complete cds [NM_001125203]	NM_001125203		AT3G22345	NA
7.6781	up	AT1G50880	Arabidopsis thaliana putative F-box protein mRNA, complete cds [NM_103968]	NM_103968		AT1G50880	NA
7.34156	up	AT5G20100	Arabidopsis thaliana uncharacterized protein mRNA, complete cds [NM_122017]	NM_122017		AT5G20100	NA
7.14897	up	AT1G45243	Arabidopsis thaliana cysteine/histidine-rich C1 domain-containing protein mRNA, complete cds [NM_202248]	NM_202248		AT1G45243	NA
7.07947	up	AT2G21840	Arabidopsis thaliana Cysteine/Histidine-rich C1 domain family protein mRNA, complete cds [NM_127753]	NM_127753		AT2G21840	NA
5.53785	up	RTL1	Arabidopsis thaliana mRNA for hypothetical protein, complete cds, clone: RAFL22-20-D23 [AK229890]			AT1G80650	NA
5.18973	up	AT1G27710	Arabidopsis thaliana Glycine-rich protein family mRNA, complete cds [NM_001084141]	NM_001084141		AT1G27710	NA
5.16945	up	At17.1	Arabidopsis thaliana uncharacterized protein mRNA, complete cds [NM_126195]	NM_126195		AT2G01340	NA
4.99564	up	AT2G03230	Arabidopsis thaliana GCK domain-containing protein mRNA, complete cds [NM_126374]	NM_126374		AT2G03230	NA
4.75195	up	AT2G36695	Arabidopsis thaliana uncharacterized protein mRNA, complete cds [NM_201885]	NM_201885		AT2G36695	NA
4.71394	up	LCR11	Arabidopsis thaliana low-molecular-weight cysteine-rich 11 mRNA, complete cds [NM_001036542]	NM_001036542		AT4G11485	NA
4.69365	up	AT3G18535	Arabidopsis thaliana tubulin-tyrosine ligase mRNA, complete cds [NM_001202997]	NM_001202997		AT3G18535	NA
4.58554	up	AT3G46300	AYARY14TR pooled cDNA populations Arabidopsis thaliana cDNA, mRNA sequence [EG439527]			AT3G46300	NA
4.32684	up	AT3G55570	Arabidopsis thaliana uncharacterized protein mRNA, complete cds [NM_115414]	NM_115414		AT3G55570	NA
4.09935	up	AT3G58380	Arabidopsis thaliana TRAF-like family protein mRNA, complete cds [NM_115700]	NM_115700		AT3G58380	NA
4.01886	up	AT3G54450	Arabidopsis thaliana probable peptide/nitrate transporter mRNA, complete cds [NM_202702]	NM_202702		AT3G54450	NA
3.94022	up	AT3G22053	Arabidopsis thaliana uncharacterized protein mRNA, complete cds [NM_001161164]	NM_001161164		AT3G22053	NA
3.82039	up	AT1G24130	Arabidopsis thaliana WD40 domain-containing protein mRNA, complete cds [NM_102259]	NM_102259		AT1G24130	NA
3.81531	up	PUM19	Arabidopsis thaliana pumilio 19 mRNA, complete cds [NM_125411]	NM_125411		AT5G60180	NA
3.74838	up	AT3G28958	Arabidopsis thaliana plastocyanin-like domain-containing protein mRNA, complete cds [NM_148761]	NM_148761		AT3G28958	NA
3.68425	up	AT3G10510	Arabidopsis thaliana putative F-box/kelch-repeat protein mRNA, complete cds [NM_111886]	NM_111886		AT3G10510	NA
3.6108	up	AT3G56770	Arabidopsis thaliana putative transcription factor bHLH107 mRNA, complete cds [NM_115536]	NM_115536		AT3G56770	NA
3.50933	up	GDU5	Arabidopsis thaliana glutamine dumper 5 mRNA, complete cds [NM_122401]	NM_122401		AT5G24920	NA
3.48031	up	AT2G10920	Arabidopsis thaliana uncharacterized protein mRNA, complete cds [NM_126826]	NM_126826		AT2G10920	NA
3.45666	up	PUP16	Arabidopsis thaliana purine permease 16 mRNA, complete cds [NM_100860]	NM_100860		AT1G09860	NA
3.22951	up	AT1G67190	BX837864 Arabidopsis thaliana Hormone Treated Callus Col-0 Arabidopsis thaliana cDNA clone GSLTPGH73ZE07 5PRIM, mRNA sequence [BX837864]			AT1G67190	NA
3.1579	up	AT2G27402	Arabidopsis thaliana uncharacterized protein mRNA, complete cds [NM_201818]	NM_201818		AT2G27402	NA
3.10675	up	AT5G44540	Arabidopsis thaliana Tapetum specific protein TAP35/TAP44 mRNA, complete cds [NM_123821]	NM_123821		AT5G44540	NA
3.07911	up	LSU3	Arabidopsis thaliana protein RESPONSE TO LOW SULFUR 3 mRNA, complete cds [NM_114817]	NM_114817		AT3G49570	NA
3.06876	up	AT1G71240	Arabidopsis thaliana uncharacterized protein mRNA, complete cds [NM_001084340]	NM_001084340		AT1G71240	NA
2.97684	up	AT1G54400	Arabidopsis thaliana alpha-crystallin domain of heat shock protein-containing protein mRNA, complete cds [NM_104318]	NM_104318		AT1G54400	NA
2.96547	up	AT3G10405	Arabidopsis thaliana uncharacterized protein mRNA, complete cds [NM_148703]	NM_148703		AT3G10405	NA
2.71834	up	AT3G57310	Arabidopsis thaliana bifunctional inhibitor/lipid-transfer protein/seed storage 2S albumin superfamily protein mRNA, complete cds [NM_115591]	NM_115591		AT3G57310	NA
2.62076	up	AT2G33793	Arabidopsis thaliana clone A2 mRNA sequence [AY299235]			AT2G33793	NA
2.55084	up	AT2G01818	Arabidopsis thaliana PLATZ transcription factor family protein mRNA, complete cds [NM_001084398]	NM_001084398		AT2G01818	NA
2.54523	up	AT1G75335	Arabidopsis thaliana uncharacterized protein mRNA, complete cds [NM_001124130]	NM_001124130		AT1G75335	NA
2.49887	up	AT1G19990	Arabidopsis thaliana uncharacterized protein mRNA, complete cds [NM_101854]	NM_101854		AT1G19990	NA
2.41296	up	VPS20.2	Arabidopsis thaliana vacuolar protein sorting-associated protein 20-2 mRNA, complete cds [NM_120962]	NM_120962		AT5G09260	NA
2.38593	up	AT2G33400	Arabidopsis thaliana uncharacterized protein mRNA, complete cds [NM_128900]	NM_128900		AT2G33400	NA
2.37487	up	AT1G18960	Arabidopsis thaliana myb-like HTH transcriptional regulator family protein mRNA, complete cds [NM_101753]	NM_101753		AT1G18960	NA
2.36436	up	TBL8	Arabidopsis thaliana protein trichome birefringence-like 8 mRNA, complete cds [NM_111990]	NM_111990		AT3G11570	NA
2.36087	up	AT1G67035	Arabidopsis thaliana uncharacterized protein mRNA, complete cds [NM_001198406]	NM_001198406		AT1G67035	NA
2.3051	up	AT1G61415	Arabidopsis thaliana uncharacterized protein mRNA, complete cds [NM_001124058]	NM_001124058		AT1G61415	NA
2.29406	up	AT5G50090	Arabidopsis thaliana uncharacterized protein mRNA, complete cds [NM_124388]	NM_124388		AT5G50090	NA
2.229	up	UVI4	Arabidopsis thaliana protein POLYCHOME mRNA, complete cds [NM_129788]	NM_129788		AT2G42260	NA
2.22566	up	AT1G14630	Arabidopsis thaliana uncharacterized protein mRNA, complete cds [NM_101330]	NM_101330		AT1G14630	NA
2.19634	up	AT3G13600	Arabidopsis thaliana calmodulin-binding family protein mRNA, complete cds [NM_112206]	NM_112206		AT3G13600	NA
2.16128	up	AT5G40700	Arabidopsis thaliana uncharacterized protein mRNA, complete cds [NM_001036911]	NM_001036911		AT5G40700	NA
2.14053	up	AT2G23690	Arabidopsis thaliana uncharacterized protein mRNA, complete cds [NM_127932]	NM_127932		AT2G23690	NA
2.11411	up	AT1G20680	Arabidopsis thaliana uncharacterized protein mRNA, complete cds [NM_101918]	NM_101918		AT1G20680	NA
2.09107	up	AT5G01445	Arabidopsis thaliana uncharacterized protein mRNA, complete cds [NM_001085050]	NM_001085050		AT5G01445	NA
2.0881	up	PRD3	Arabidopsis thaliana putative recombination initiation defects 3 mRNA, complete cds [NM_100051]	NM_100051		AT1G01690	NA
2.06812	up	AT5G25265	Arabidopsis thaliana uncharacterized protein mRNA, complete cds [NM_147914]	NM_147914		AT5G25265	NA
2.03772	up	AT5G10890	Arabidopsis thaliana myosin heavy chain-like protein mRNA, complete cds [NM_121127]	NM_121127		AT5G10890	NA
2.03706	up	AT2G18969	Arabidopsis thaliana bHLH family transcriptional factor mRNA, complete cds [NM_001124873]	NM_001124873		AT2G18969	NA
2.02681	up	AT2G20590	Arabidopsis thaliana reticulon-like protein B17 mRNA, complete cds [NM_201759]	NM_201759		AT2G20590	NA
