# Supplementary material for: Fine regulation of ARF17 for anther development and pollen formation
Source: BMC Plant Biol. 2017 Dec 19;17:243. doi: 10.1186/s12870-017-1185-1 (PMC5735505; doi:10.1186/s12870-017-1185-1)
Supplement: Supplementary file 6 — Protein classification of up-regulated genes by PANTHER. (XLS 116 kb) [file 12870_2017_1185_MOESM6_ESM.xls]

## Sheet: calcium binding
Mapped IDs	Gene name Gene symbol ortholog	Family/Subfamily	protein class		FC (abs)
AT5G44460	Probable calcium-binding protein CML43;CML43;ortholog	CALFUMIRIN-1 (PTHR10891:SF722)	calmodulin(PC00060);enzyme modulator(PC00131);signaling molecule(PC00061)		9.07212
AT5G19760	Mitochondrial dicarboxylate/tricarboxylate transporter DTC;DTC;ortholog	MITOCHONDRIAL 2-OXOGLUTARATE/MALATE CARRIER PROTEIN (PTHR24089:SF424)	amino acid transporter(PC00227);calmodulin(PC00046);mitochondrial carrier protein(PC00060);ribosomal protein(PC00131);transfer/carrier protein(PC00061)		2.01626
AT4G32060	EF-hand, calcium binding motif-containing protein;F10N7.140;ortholog	CALCIUM UPTAKE PROTEIN 1, MITOCHONDRIAL (PTHR12294:SF18)	calmodulin(PC00060)		2.28661
AT1G56340	Calreticulin-1;CRT1;ortholog	CALRETICULIN (PTHR11073:SF20)	calcium-binding protein(PC00060)		2.20781
AT4G37010	Calcium-binding protein CML19;CML19;ortholog	CENTRIN-2 (PTHR23050:SF273)	calmodulin(PC00060)		8.3261

## Sheet: cell adhesion molecule
Mapped IDs	Gene name Gene symbol ortholog	Family/Subfamily	protein class	FC (abs)
AT2G18880	VIN3-like protein 3;VIL3;ortholog	PROTEIN VERNALIZATION INSENSITIVE 3-RELATED (PTHR21736:SF27)	cell adhesion molecule(PC00069)	6.04034
AT3G26600	Armadillo repeat only 4 protein;orf 05;ortholog	ARMADILLO REPEAT ONLY 4 PROTEIN (PTHR23315:SF196)	cell adhesion molecule(PC00069);cytoskeletal protein(PC00085);signaling molecule(PC00207);storage protein(PC00210)	8.62892
AT2G27430	Armadillo/beta-catenin-like repeat-containing protein;F10A12.11;ortholog	ARMADILLO/BETA-CATENIN-LIKE REPEAT-CONTAINING PROTEIN (PTHR23315:SF198)	cell adhesion molecule(PC00069);cytoskeletal protein(PC00085);signaling molecule(PC00207);storage protein(PC00210)	3.94637

## Sheet: chaperone
Mapped IDs	Gene name Gene symbol ortholog	Family/Subfamily	protein class	FC (abs)
AT1G49420	Metal ion binding protein;At1g49420;ortholog	METAL ION BINDING PROTEIN-RELATED (PTHR22814:SF203)	chaperone(PC00072);transfer/carrier protein(PC00219)	23.0294
AT5G40560	Putative protease Do-like 13;DEGP13;ortholog	DO-LIKE 15 PROTEIN-RELATED (PTHR22939:SF119)	chaperone(PC00072);serine protease(PC00121)	6.0072
AT5G37860	Copper-binding family protein;At5g37860;ortholog	COPPER-BINDING FAMILY PROTEIN-RELATED (PTHR22814:SF207)	chaperone(PC00072);transfer/carrier protein(PC00219)	2.6164
AT4G11260	Protein SGT1 homolog B;SGT1B;ortholog	PROTEIN SGT1 HOMOLOG A-RELATED (PTHR22904:SF411)	chaperone(PC00072)	2.03383
AT1G54400	Alpha-crystallin domain of heat shock protein-containing protein;At1g54400;ortholog	HEAT SHOCK PROTEIN 26 (PTHR43670:SF6)	chaperone(PC00072)	2.97684
AT1G66240	Copper transport protein ATX1;ATX1;ortholog	COPPER TRANSPORT PROTEIN ATOX1 (PTHR22814:SF243)	chaperone(PC00072);transfer/carrier protein(PC00219)	2.73088
AT1G30473	Heavy-metal-associated domain-containing protein;At1g30473;ortholog	HEAVY METAL TRANSPORT/DETOXIFICATION DOMAIN-CONTAINING PROTEIN-RELATED (PTHR22814:SF220)	chaperone(PC00072);transfer/carrier protein(PC00219)	4.77165
AT1G65630	Putative protease Do-like 3, mitochondrial;DEGP3;ortholog	DO-LIKE 15 PROTEIN-RELATED (PTHR22939:SF119)	chaperone(PC00072);serine protease(PC00121)	11.3446
AT3G02960	F13E7.9 protein;F13E7.9;ortholog	F13E7.9 PROTEIN (PTHR22814:SF181)	chaperone(PC00072);transfer/carrier protein(PC00219)	3.18013
AT5G52700	Copper transport family protein;At5g52700;ortholog	COPPER TRANSPORT FAMILY PROTEIN-RELATED (PTHR22814:SF222)	chaperone(PC00072);transfer/carrier protein(PC00219)	8.31624
AT2G37390	Chloroplast-targeted copper chaperone protein;At2g37390;ortholog	CHLOROPLAST-TARGETED COPPER CHAPERONE PROTEIN (PTHR22814:SF201)	chaperone(PC00072);transfer/carrier protein(PC00219)	2.21792
AT1G63950	Heavy-metal-associated domain-containing protein;T12P18.3;ortholog	HEAVY-METAL-ASSOCIATED DOMAIN-CONTAINING PROTEIN (PTHR22814:SF258)	chaperone(PC00072);transfer/carrier protein(PC00219)	15.348
AT5G10090	CC-tetratricopeptide repeat protein;T31P16_80;ortholog	CC-TETRATRICOPEPTIDE REPEAT PROTEIN (PTHR22904:SF441)	chaperone(PC00072)	2.75519

## Sheet: cytoskeletal protein
Mapped IDs	Gene name Gene symbol ortholog	Family/Subfamily	protein class	FC (abs)
AT3G61230	LIM domain-containing protein PLIM2c;PLIM2C;ortholog	LIM DOMAIN-CONTAINING PROTEIN PLIM2A-RELATED (PTHR24206:SF43)	actin family cytoskeletal protein(PC00085)	3.65612
AT3G26600	Armadillo repeat only 4 protein;orf 05;ortholog	ARMADILLO REPEAT ONLY 4 PROTEIN (PTHR23315:SF196)	cell adhesion molecule(PC00069);cytoskeletal protein(PC00085);signaling molecule(PC00207);storage protein(PC00210)	8.62892
AT2G27430	Armadillo/beta-catenin-like repeat-containing protein;F10A12.11;ortholog	ARMADILLO/BETA-CATENIN-LIKE REPEAT-CONTAINING PROTEIN (PTHR23315:SF198)	cell adhesion molecule(PC00069);cytoskeletal protein(PC00085);signaling molecule(PC00207);storage protein(PC00210)	3.94637
AT3G62760	Glutathione S-transferase F13;GSTF13;ortholog	GLUTATHIONE S-TRANSFERASE F13-RELATED (PTHR11260:SF405)	cytoskeletal protein(PC00085);epimerase/racemase(PC00135);reductase(PC00096);signaling molecule(PC00176);transferase(PC00198);translation elongation factor(PC00207)	3.60729
AT1G17180	Glutathione S-transferase U25;GSTU25;ortholog	GLUTATHIONE S-TRANSFERASE U19-RELATED (PTHR11260:SF427)	cytoskeletal protein(PC00085);epimerase/racemase(PC00135);reductase(PC00096);signaling molecule(PC00176);transferase(PC00198);translation elongation factor(PC00207)	5.18298
AT2G44590	Dynamin-related protein 1D;DRP1D;ortholog	DYNAMIN (PTHR11566:SF99)	hydrolase(PC00121);microtubule family cytoskeletal protein(PC00085);small GTPase(PC00157)	2.23141
AT1G59610	Dynamin-2B;DRP2B;ortholog	DYNAMIN-2A-RELATED (PTHR11566:SF115)	hydrolase(PC00121);microtubule family cytoskeletal protein(PC00085);small GTPase(PC00157)	2.0003
AT5G27550	Kinesin-like protein;At5g27550;ortholog	KINESIN-LIKE PROTEIN (PTHR24115:SF692)	microtubule binding motor protein(PC00085)	2.44585
AT2G28620	Kinesin-like protein;At2g28620;ortholog	KINESIN-LIKE PROTEIN (PTHR24115:SF584)	microtubule binding motor protein(PC00085)	2.06402
AT4G27890	Protein BOBBER 2;BOB2;ortholog	NUCLEAR MIGRATION PROTEIN NUDC (PTHR12356:SF25)	microtubule family cytoskeletal protein(PC00085)	7.7406
AT3G10510	Putative F-box/kelch-repeat protein At3g10510;At3g10510;ortholog	F-BOX/KELCH-REPEAT PROTEIN SKIP6-RELATED (PTHR24414:SF43)	non-motor actin binding protein(PC00085);serine protease(PC00041)	3.68425
AT2G41360	Putative F-box/kelch-repeat protein At2g41360;At2g41360;ortholog	F-BOX/KELCH-REPEAT PROTEIN SKIP6-RELATED (PTHR24414:SF43)	non-motor actin binding protein(PC00085);serine protease(PC00041)	5.08385
AT5G28160	Putative F-box/kelch-repeat protein At5g28160;At5g28160;ortholog	F-BOX/KELCH-REPEAT PROTEIN SKIP6-RELATED (PTHR24414:SF43)	non-motor actin binding protein(PC00085);serine protease(PC00041)	4.54
AT4G00695	Uncharacterized protein;At4g00695;ortholog	GAMMA-TUBULIN COMPLEX COMPONENT 3 (PTHR19302:SF48)	non-motor microtubule binding protein(PC00085)	7.11874
AT1G03780	Protein TPX2;TPX2;ortholog	TARGETING PROTEIN FOR XKLP2 (PTHR14326:SF22)	non-motor microtubule binding protein(PC00085)	2.02383
AT5G15510	TPX2 (Targeting protein for Xklp2) family protein;At5g15510;ortholog	CELL CYCLE REGULATED MICROTUBULE ASSOCIATED PROTEIN-RELATED (PTHR14326:SF24)	non-motor microtubule binding protein(PC00085)	2.22993
AT2G45500	AAA-type ATPase-like protein;At2g45500;ortholog	SPASTIN (PTHR23074:SF101)	non-motor microtubule binding protein(PC00085)	2.44414
AT3G05540	Methionine sulfoxide reductase (MSS4-like) protein;At3g05540;ortholog	TRANSLATIONALLY-CONTROLLED TUMOR PROTEIN (PTHR11991:SF7)	non-motor microtubule binding protein(PC00085)	21.333
AT3G51850	Calcium-dependent protein kinase 13;CPK13;ortholog	CALCIUM-DEPENDENT PROTEIN KINASE 13 (PTHR24349:SF235)	non-motor microtubule binding protein(PC00085);non-receptor serine/threonine protein kinase(PC00157)	2.61951
AT2G38910	Calcium-dependent protein kinase 20;CPK20;ortholog	CALCIUM-DEPENDENT PROTEIN KINASE 20 (PTHR24349:SF190)	non-motor microtubule binding protein(PC00085);non-receptor serine/threonine protein kinase(PC00157)	9.90948
AT5G62700	Tubulin beta-3 chain;TUBB3;ortholog	TUBULIN BETA-2 CHAIN-RELATED (PTHR11588:SF171)	tubulin(PC00085)	2.17273
AT5G62700	Tubulin beta-2 chain;TUBB2;ortholog	TUBULIN BETA-2 CHAIN-RELATED (PTHR11588:SF171)	tubulin(PC00085)	2.17273

## Sheet: defense_immunity protein
Mapped IDs	Gene name Gene symbol ortholog	Family/Subfamily	protein class	FC (abs)
AT4G07820	At4g07820;F5K24.6;ortholog	CAP (CYSTEINE-RICH SECRETORY PROTEINS, ANTIGEN 5, AND PATHOGENESIS-RELATED 1 PROTEIN) SUPERFAMILY PROTEIN (PTHR10334:SF278)	defense/immunity protein(PC00090)	2.97166

## Sheet: enzyme modulator
Mapped IDs	Gene name Gene symbol ortholog	Family/Subfamily	protein class	FC (abs)
AT5G44460	Probable calcium-binding protein CML43;CML43;ortholog	CALFUMIRIN-1 (PTHR10891:SF722)	calmodulin(PC00060);enzyme modulator(PC00131);signaling molecule(PC00061)	9.07212
AT5G46960	Plant invertase/pectin methylesterase inhibitor domain-containing protein;At5g46960;ortholog	PLANT INVERTASE/PECTIN METHYLESTERASE INHIBITOR DOMAIN-CONTAINING PROTEIN (PTHR31707:SF95)	enzyme modulator(PC00095)	32.4315
AT5G46950	At5g46950;At5g46950;ortholog	PLANT INVERTASE/PECTIN METHYLESTERASE INHIBITOR DOMAIN-CONTAINING PROTEIN (PTHR31707:SF95)	enzyme modulator(PC00095)	16.3049
AT2G18720	Translation elongation factor EF1A/initiation factor IF2gamma family protein;At2g18720;ortholog	EUKARYOTIC TRANSLATION INITIATION FACTOR 2 SUBUNIT 3 (PTHR42854:SF3)	G-protein(PC00095);hydrolase(PC00020);translation elongation factor(PC00121);translation initiation factor(PC00171)	6.00199
AT2G44590	Dynamin-related protein 1D;DRP1D;ortholog	DYNAMIN (PTHR11566:SF99)	hydrolase(PC00121);microtubule family cytoskeletal protein(PC00085);small GTPase(PC00157)	2.23141
AT1G59610	Dynamin-2B;DRP2B;ortholog	DYNAMIN-2A-RELATED (PTHR11566:SF115)	hydrolase(PC00121);microtubule family cytoskeletal protein(PC00085);small GTPase(PC00157)	2.0003
AT4G35620	Cyclin-B2-2;CYCB2-2;ortholog	CYCLIN-B2-1-RELATED (PTHR10177:SF313)	kinase activator(PC00095)	2.18705
AT3G05480	DNA damage repair protein RAD9;RAD9;ortholog	RAD9, ISOFORM B (PTHR15237:SF4)	kinase activator(PC00095)	2.12506
AT2G17620	Cyclin-B2-1;CYCB2-1;ortholog	CYCLIN-B2-1-RELATED (PTHR10177:SF313)	kinase activator(PC00095)	2.03211
AT1G07160	Probable protein phosphatase 2C 2;At1g07160;ortholog	PROTEIN PHOSPHATASE 2C 2-RELATED (PTHR13832:SF422)	kinase inhibitor(PC00095);protein phosphatase(PC00140)	4.77988
AT1G62170	Probable non-inhibitory serpin-Z5;At1g62170;ortholog	FI01422P-RELATED (PTHR11461:SF233)	serine protease inhibitor(PC00095)	10.9749
AT3G48040	Rac-like GTP-binding protein ARAC8;ARAC8;ortholog	RAC-LIKE GTP-BINDING PROTEIN ARAC10-RELATED (PTHR24072:SF200)	small GTPase(PC00095)	2.07921

## Sheet: hydrolase
Mapped IDs	Gene name Gene symbol ortholog	Family/Subfamily	protein class		FC (abs)
AT1G03310	Isoamylase 2, chloroplastic;ISA2;ortholog	ISOAMYLASE 2, CHLOROPLASTIC (PTHR43002:SF1)	amylase(PC00121)		2.16345
AT1G69100	Aspartyl protease family protein;At1g69100;ortholog	ASPARTYL PROTEASE FAMILY PROTEIN (PTHR13683:SF491)	aspartic protease(PC00121)		7.94248
AT2G07698	ATP synthase subunit alpha;At2g07698;ortholog	ATP SYNTHASE SUBUNIT ALPHA, MITOCHONDRIAL (PTHR43089:SF1)	ATP synthase(PC00227);DNA binding protein(PC00068);anion channel(PC00002);ligand-gated ion channel(PC00171)		3.30892
AT1G20260	V-type proton ATPase subunit B3;VHA-B3;ortholog	V-TYPE PROTON ATPASE SUBUNIT B1-RELATED (PTHR43389:SF3)	ATP synthase(PC00227);DNA binding protein(PC00068);anion channel(PC00002);ligand-gated ion channel(PC00171)		2.37384
AT5G13450	ATP synthase subunit O, mitochondrial;At5g13450;ortholog	ATP SYNTHASE SUBUNIT O, MITOCHONDRIAL (PTHR11910:SF9)	ATP synthase(PC00227);hydrolase(PC00068)		2.22565
AT4G30120	Putative inactive cadmium/zinc-transporting ATPase HMA3;HMA3;ortholog	CADMIUM/ZINC-TRANSPORTING ATPASE HMA2-RELATED (PTHR43338:SF2)	cation transporter(PC00227);ion channel(PC00068)		2.44565
AT5G40560	Putative protease Do-like 13;DEGP13;ortholog	DO-LIKE 15 PROTEIN-RELATED (PTHR22939:SF119)	chaperone(PC00072);serine protease(PC00121)		6.0072
AT1G65630	Putative protease Do-like 3, mitochondrial;DEGP3;ortholog	DO-LIKE 15 PROTEIN-RELATED (PTHR22939:SF119)	chaperone(PC00072);serine protease(PC00121)		11.3446
AT4G23520	Putative cysteine proteinase;At4g23520;ortholog	CYSTEINE PROTEINASE-RELATED (PTHR12411:SF513)	cysteine protease(PC00121)		6.03009
AT4G29650	Probable inactive cytidine deaminase 4;CDA4;ortholog	CYTIDINE DEAMINASE (PTHR11644:SF21)	deaminase(PC00121)		4.2714
AT2G18720	Translation elongation factor EF1A/initiation factor IF2gamma family protein;At2g18720;ortholog	EUKARYOTIC TRANSLATION INITIATION FACTOR 2 SUBUNIT 3 (PTHR42854:SF3)	G-protein(PC00095);hydrolase(PC00020);translation elongation factor(PC00121);translation initiation factor(PC00171)		6.00199
AT5G24420	Probable 6-phosphogluconolactonase 3;At5g24420;ortholog	6-PHOSPHOGLUCONOLACTONASE (PTHR11054:SF10)	hydrolase(PC00121)		3.55583
AT5G59490	At5g59490;At5g59490;ortholog	SUBFAMILY NOT NAMED (PTHR12725:SF101)	hydrolase(PC00121)		2.65648
AT2G44590	Dynamin-related protein 1D;DRP1D;ortholog	DYNAMIN (PTHR11566:SF99)	hydrolase(PC00121);microtubule family cytoskeletal protein(PC00085);small GTPase(PC00157)		2.23141
AT1G59610	Dynamin-2B;DRP2B;ortholog	DYNAMIN-2A-RELATED (PTHR11566:SF115)	hydrolase(PC00121);microtubule family cytoskeletal protein(PC00085);small GTPase(PC00157)		2.0003
AT1G07160	Probable protein phosphatase 2C 2;At1g07160;ortholog	PROTEIN PHOSPHATASE 2C 2-RELATED (PTHR13832:SF422)	kinase inhibitor(PC00095);protein phosphatase(PC00140)		4.77988
AT1G47480	Probable carboxylesterase 2;CXE2;ortholog	CARBOXYLESTERASE 2-RELATED (PTHR23024:SF251)	lipase(PC00121)		2.18904
AT1G19190	Probable carboxylesterase 1;CXE1;ortholog	CARBOXYLESTERASE 1-RELATED (PTHR23024:SF244)	lipase(PC00121)		2.06409
AT3G10510	Putative F-box/kelch-repeat protein At3g10510;At3g10510;ortholog	F-BOX/KELCH-REPEAT PROTEIN SKIP6-RELATED (PTHR24414:SF43)	non-motor actin binding protein(PC00085);serine protease(PC00041)		3.68425
AT2G41360	Putative F-box/kelch-repeat protein At2g41360;At2g41360;ortholog	F-BOX/KELCH-REPEAT PROTEIN SKIP6-RELATED (PTHR24414:SF43)	non-motor actin binding protein(PC00085);serine protease(PC00041)		5.08385
AT5G28160	Putative F-box/kelch-repeat protein At5g28160;At5g28160;ortholog	F-BOX/KELCH-REPEAT PROTEIN SKIP6-RELATED (PTHR24414:SF43)	non-motor actin binding protein(PC00085);serine protease(PC00041)		4.54
AT4G29690	Alkaline-phosphatase-like protein;T16L4.200;ortholog	ALKALINE-PHOSPHATASE-LIKE FAMILY PROTEIN-RELATED (PTHR10151:SF89)	nucleotide phosphatase(PC00121);pyrophosphatase(PC00181)		3.20065
AT1G47510	Type IV inositol polyphosphate 5-phosphatase 11;IP5P11;ortholog	72 KDA INOSITOL POLYPHOSPHATE 5-PHOSPHATASE (PTHR11200:SF211)	phosphatase(PC00121)		2.22506
AT3G63240	Type I inositol polyphosphate 5-phosphatase 4;IP5P4;ortholog	TYPE I INOSITOL POLYPHOSPHATE 5-PHOSPHATASE 4 (PTHR11200:SF197)	phosphatase(PC00121)		2.25133
AT2G37440	Type I inositol polyphosphate 5-phosphatase 8;IP5P8;ortholog	TYPE I INOSITOL POLYPHOSPHATE 5-PHOSPHATASE 8 (PTHR11200:SF230)	phosphatase(PC00121)		3.43916
AT1G50670	F11F12.1 protein;F11F12.1;ortholog	UBIQUITIN THIOESTERASE OTU1 (PTHR13312:SF4)	protease(PC00121)		2.10706
AT3G53620	Soluble inorganic pyrophosphatase 4;PPA4;ortholog	SOLUBLE INORGANIC PYROPHOSPHATASE 4 (PTHR10286:SF27)	pyrophosphatase(PC00121)		2.38165
AT1G26360	Putative methylesterase 13, chloroplastic;MES13;ortholog	METHYLESTERASE 11, CHLOROPLASTIC-RELATED (PTHR10992:SF948)	serine protease(PC00121)		3.64947
AT4G23070	RHOMBOID-like protein 7;RBL7;ortholog	INACTIVE RHOMBOID PROTEIN 1 (PTHR22936:SF57)	serine protease(PC00121)		2.46493
AT5G59090	Subtilase 4.12;SBT4.12;ortholog	CO(2)-RESPONSE SECRETED PROTEASE-RELATED (PTHR10795:SF477)	serine protease(PC00121)		5.20764

## Sheet: isomerase
Mapped IDs	Gene name Gene symbol ortholog	Family/Subfamily	protein class		FC (abs)
AT4G16210	At4g16210;ECHIA;ortholog	SUBFAMILY NOT NAMED (PTHR43802:SF2)	acetyltransferase(PC00220);acyltransferase(PC00038);dehydrogenase(PC00042);epimerase/racemase(PC00176);hydratase(PC00092);ligase(PC00135)		2.05531
AT3G62760	Glutathione S-transferase F13;GSTF13;ortholog	GLUTATHIONE S-TRANSFERASE F13-RELATED (PTHR11260:SF405)	cytoskeletal protein(PC00085);epimerase/racemase(PC00135);reductase(PC00096);signaling molecule(PC00176);transferase(PC00198);translation elongation factor(PC00207)		3.60729
AT1G17180	Glutathione S-transferase U25;GSTU25;ortholog	GLUTATHIONE S-TRANSFERASE U19-RELATED (PTHR11260:SF427)	cytoskeletal protein(PC00085);epimerase/racemase(PC00135);reductase(PC00096);signaling molecule(PC00176);transferase(PC00198);translation elongation factor(PC00207)		5.18298
AT1G09480	Gunnii alcohol dehydrogenase-like protein;At1g09480;ortholog	ALCOHOL DEHYDROGENASE-RELATED (PTHR10366:SF502)	dehydratase(PC00144);epimerase/racemase(PC00091);oxidoreductase(PC00135)		2.28178
AT1G26550	Peptidyl-prolyl cis-trans isomerase NIMA-interacting 4;T1K7.8;ortholog	PEPTIDYL-PROLYL CIS-TRANS ISOMERASE NIMA-INTERACTING 4 (PTHR10657:SF21)	isomerase(PC00135)		2.02244

## Sheet: ligase
Mapped IDs	Gene name Gene symbol ortholog	Family/Subfamily	protein class		FC (abs)
AT4G16210	At4g16210;ECHIA;ortholog	SUBFAMILY NOT NAMED (PTHR43802:SF2)	acetyltransferase(PC00220);acyltransferase(PC00038);dehydrogenase(PC00042);epimerase/racemase(PC00176);hydratase(PC00092);ligase(PC00135)		2.05531
AT1G77240	Probable acyl-activating enzyme 4;AEE4;ortholog	ACYL-ACTIVATING ENZYME 10-RELATED (PTHR43859:SF3)	dehydrogenase(PC00176);ligase(PC00092)		11.8738
AT3G48990	Oxalate--CoA ligase;AAE3;ortholog	PEROXISOMAL-COENZYME A SYNTHETASE (PTHR43201:SF7)	dehydrogenase(PC00176);ligase(PC00092)		2.22019
AT1G17960	Probable threonine--tRNA ligase, cytoplasmic;At1g17960;ortholog	FI05224P (PTHR11451:SF46)	ligase(PC00142)		5.13184
AT1G62940	4-coumarate--CoA ligase-like 1;4CLL1;ortholog	LONG-CHAIN-FATTY-ACID--COA LIGASE ACSBG1 (PTHR24096:SF286)	ligase(PC00142)		2.28304
AT5G56680	Asparagine--tRNA ligase, cytoplasmic 1;SYNC1;ortholog	ASPARAGINE--TRNA LIGASE, CYTOPLASMIC 1-RELATED (PTHR22594:SF42)	RNA binding protein(PC00171);aminoacyl-tRNA synthetase(PC00031)		2.31837
AT1G65430	Probable E3 ubiquitin-protein ligase ARI8;ARI8;ortholog	E3 UBIQUITIN-PROTEIN LIGASE ARI8-RELATED (PTHR11685:SF190)	ubiquitin-protein ligase(PC00142)		2.30278
AT2G01800	COP1-interacting protein-like protein;At2g01800;ortholog	COP1-INTERACTING PROTEIN-LIKE PROTEIN (PTHR13164:SF9)	ubiquitin-protein ligase(PC00142)		38.888
AT3G14250	RING/U-box superfamily protein;At3g14250;ortholog	RING/U-BOX SUPERFAMILY PROTEIN (PTHR11685:SF197)	ubiquitin-protein ligase(PC00142)		13.3717
AT5G65740	AT5G65740 protein;At5g65740;ortholog	E3 UBIQUITIN-PROTEIN LIGASE FANCL (PTHR13206:SF1)	ubiquitin-protein ligase(PC00142)		2.05995
AT1G05880	Probable E3 ubiquitin-protein ligase ARI12;ARI12;ortholog	E3 UBIQUITIN-PROTEIN LIGASE ARI12-RELATED (PTHR11685:SF194)	ubiquitin-protein ligase(PC00142)		9.12594
AT1G70910	At1g70910;At1g70910;ortholog	RING-H2 FINGER PROTEIN ATL57 (PTHR14155:SF294)	ubiquitin-protein ligase(PC00142)		10.5091
AT2G18650	Putative RING-H2 finger protein ATL49;ATL49;ortholog	RING-H2 FINGER PROTEIN ATL13-RELATED (PTHR14155:SF209)	ubiquitin-protein ligase(PC00142)		2.04085
AT1G66610	E3 ubiquitin-protein ligase SINA-like 1;At1g66610;ortholog	E3 UBIQUITIN-PROTEIN LIGASE (PTHR10315:SF49)	ubiquitin-protein ligase(PC00142)		6.90512
AT1G66040	Putative E3 ubiquitin-protein ligase ORTHRUS 4;ORTH4;ortholog	PHD ZN FINGER-CONTAINING PROTEIN (PTHR14140:SF34)	ubiquitin-protein ligase(PC00142)		2.03291

## Sheet: lyase
Mapped IDs	Gene name Gene symbol ortholog	Family/Subfamily	protein class		FC (abs)
AT4G16210	At4g16210;ECHIA;ortholog	SUBFAMILY NOT NAMED (PTHR43802:SF2)	acetyltransferase(PC00220);acyltransferase(PC00038);dehydrogenase(PC00042);epimerase/racemase(PC00176);hydratase(PC00092);ligase(PC00135)		2.05531
AT1G09480	Gunnii alcohol dehydrogenase-like protein;At1g09480;ortholog	ALCOHOL DEHYDROGENASE-RELATED (PTHR10366:SF502)	dehydratase(PC00144);epimerase/racemase(PC00091);oxidoreductase(PC00135)		2.28178
AT4G24080	Aldolase like protein;ALL1;ortholog	ALDOLASE LIKE PROTEIN-RELATED (PTHR30502:SF8)	lyase(PC00144)		2.52709
AT2G47510	Fumarate hydratase 1, mitochondrial;FUM1;ortholog	FUMARATE HYDRATASE, MITOCHONDRIAL (PTHR11444:SF28)	lyase(PC00144)		2.49248
AT3G58740	Citrate synthase 1, peroxisomal;CSY1;ortholog	CITRATE SYNTHASE, PEROXISOMAL (PTHR11739:SF17)	lyase(PC00144);transferase(PC00220)		4.56818
AT4G34850	Type III polyketide synthase B;PKSB;ortholog	TYPE III POLYKETIDE SYNTHASE B (PTHR11877:SF38)	lyase(PC00144);transferase(PC00220)		2.08789

[truncated: 12 more sheets: membrane traffic protein, nucleic acid binding, oxidoreductase, receptor, signaling molecule, storage protein, structural protein, transcription factor, transfer_carrier protein, transferase, transmembrane receptor, transporter]
