# Supplementary material for: Fine regulation of ARF17 for anther development and pollen formation
Source: BMC Plant Biol. 2017 Dec 19;17:243. doi: 10.1186/s12870-017-1185-1 (PMC5735505; doi:10.1186/s12870-017-1185-1)
Supplement: Supplementary file 9 — List of primers used in clones and identification. (XLS 21 kb) [file 12870_2017_1185_MOESM9_ESM.xls]

## Sheet: Sheet1
5mARF17g-F	CTCGTATTCTACATTTCCTGCTGGAATGC
5mARF17g-R	CAAAATCATATTGCCGTGCACCTTGC
LP	TAACTGATAGATGTGCCGTCG
LB	TTGACCATCATACTCATTGCTG
RP	AGACGGAATCAGCACAGAAA
ProARF17-F	GGAATTCTAACTGACCCACCCATCTATCT
ProARF17-R	CGAGCTCAGGTATTTGTTTTCAGTGTAAACG
5mARF17g-GFP-R	CATGTGATCGCGCTTCTCG
5mID-F	CACATGGGATGAACCTGAGATT
5mID-R	GCTAGAACCTGCGTTGCTGTT
ProA9-F	GAATTCGGATTATAATAATGTGTAGACATTGTAGG
ProA9-R	GAGCTCTCTAATTAGATACTATATTGTTTGTACTTCTGT
35s-F	CATGGAGTCAAAGATTCAAATAGAG
35s-R	AGTCCCCCGTGTTCTCTCC
4864-F	CGAGCTCATGTATATTCAGATGACAGATGGAGTTC
4864-R	GGGGTACCTCAAGAGAAGAAACTGTAATCTTTGGA
ZF1-F	CGAGCTCATGGCTCTCGAGACTCTCAATTCT
ZF1-R	GGGGTACCTTAAGAAGTCGTCACTGAGACTTGATC
