# Supplementary material for: Fine regulation of ARF17 for anther development and pollen formation
Source: BMC Plant Biol. 2017 Dec 19;17:243. doi: 10.1186/s12870-017-1185-1 (PMC5735505; doi:10.1186/s12870-017-1185-1)
Supplement: Supplementary file 10 — List of primers used in qRT-PCR. (XLS 22 kb) [file 12870_2017_1185_MOESM10_ESM.xls]

## Sheet: Sheet1
ARF17qRT-F	TTGAGCACTGTTGCCCTCTC
ARF17qRT-R	ACATCGCCATCGAATCTGCC
DYT1qRT-F	GGGTGGAGGAAGCAGATTTCA
DYT1qRT-R	GCAGAGCCATAAGCCGACAA
TDF1qRT-F	AGCGACCTCACTTTTACGCA
TDF1qRT-R	AACGAAGGAACTCGCGGAAT
MS188qRT-F	GAGTTGTAGGCTGCGATGGA
MS188qRT-R	AACGACCACCGGTTACCAAG
ACOS5qRT-F	GGTTGGCTTCACACAGGAGA
ACOS5qRT-R	GCAACGTCTTCAACGGATGG
MS1qRT-F	TTGGGGACACTGGTTTGCTT
MS1qRT-R	CGCCATCTTCCCCATTGAGT
TEKqrt-F	AGTGGTTGGTGGGCTAATCG
TEKqRT-R	TGCTGGTTCTGCATAGAGGC
TUB-F	AAGGCTTTCCTTCATTGGTACA
TUB-R	CTCTCCGGCTGTAGCATCTT
RPG1qRT-F	TCTCCTTTGGTCTCTTTGCCG
RPG1qRT-R	ACCACAGGGAGACCGTAAAAC
CALS5qRT-F	ATGGCGTCACAGTCCGTA
CALS5qRT-R	TCCGACCATAGTAATGAACCT
CDKG1qRT-F	GAAAGGGGAACTACGGGAGG
CDKG1qRT-R	AGGTTCTGGCGACATCAAGG
4864qRT-F	CTTTCTTTGGAGGATTTGCGTT
4864qRT-R	GAGAAGAAACTGTAATCTTTGGACTGA
ZF1qRT-F	ACGGTGTTAGTCAAAGCGGA
ZF1qRT-R	TACCGTTACCGTTGTTGCCA
